# Supplementary material for: 3,4-Bis(4-bromo­phen­yl)-N-phenyl­maleimide
Source: Acta Crystallogr Sect E Struct Rep Online. 2011 Apr 22;67(Pt 5):o1198. doi: 10.1107/S1600536811014152 (PMC3089159; doi:10.1107/S1600536811014152)
Supplement: Supplementary file 1 [file e-67-o1198-sup1.cif]

##############################################################################
#                                                                            #
# This CIF contains the data in a paper accepted for publication in          #
# Acta Crystallographica Section E. It conforms to the requirements of       #
# Notes for Authors for Acta Crystallographica Section E, and has been       #
# peer reviewed under the auspices of the IUCr Commission on Journals.       #
#                                                                            #
# Full details of the Crystallographic Information File format               #
# are given in the paper "The Crystallographic Information File (CIF):       #
# a New Standard Archive File for Crystallography" by S. R. Hall, F. H.      #
# Allen and I. D. Brown [Acta Cryst. (1991), A47, 655-685].                  #
#                                                                            #
# The current version of the core CIF dictionary is obtainable from          #
# ftp://ftp.iucr.org/pub/cif_core.dic.                                       #
#                                                                            #
# Software is freely available for graphical display of the structure(s)     #
# in this CIF. For information consult the CIF software page                 #
# http://www.iucr.org/resources/cif/software.                                #
#                                                                            #
# This file may be used for bona fide research purposes within the           #
# scientific community so long as proper attribution is given to the journal # 
# article from which it was obtained.                                        #
#                                                                            #
##############################################################################
data_global
_audit_creation_method     'from SHELXL97 CIF and IUCr SHELXL97-template'
_journal_date_recd_electronic     2011-04-02
_journal_date_accepted     2011-04-15
_journal_name_full     'Acta Crystallographica, Section E'
_journal_year     2011
_journal_volume     67
_journal_issue      5
_journal_page_first     o1198
_journal_page_last     o1198
_journal_paper_category     QO
_journal_coeditor_code     RK2272
_publ_contact_author_name     'Doctor Zhenting Du'
_publ_contact_author_address
;
College of Science
Northwest A&F University
Yangling 712100
People's Republic of China
;
_publ_contact_author_email     'duzt@nwsuaf.edu.cn'
_publ_contact_author_fax     '0086 029 87092226'
_publ_contact_author_phone     '0086 029 87092226'
_publ_section_title
;
3,4-Bis(4-bromophenyl)-<i>N</i>-phenylmaleimide
;
loop_
    _publ_author_name
    _publ_author_footnote
    _publ_author_address
    'Liu, Yong' ?
;
Medical College
Northwest University for Nationalities
Lanzhou 730030
Gansu Province
People's Republic of China
;
    'Zheng, Shuai' ?
;
College of Science
Northwest A&F University
Yangling 712100
Shannxi Province
People's Republic of China
;
    'Zhou, Jing' ?
;
College of Science
Northwest A&F University
Yangling 712100
Shannxi Province
People's Republic of China
;
    'Gao, Dongmei' ?
;
College of Science
Northwest A&F University
Yangling 712100
Shannxi Province
People's Republic of China
;
    'Du, Zhen-Ting' ?
;
College of Science
Northwest A&F University
Yangling 712100
Shannxi Province
People's Republic of China
;
data_I
_audit_creation_method     'SHELXL97'
_chemical_name_systematic
;
3,4-bis(4-bromophenyl)-1-phenyl-2,5-dihydro-1H-pyrrole-2,5-dione
;
_chemical_name_common
;
3,4-Bis(4-bromophenyl)-<i>N</i>-phenylmaleimide
;
_chemical_formula_moiety     'C22 H13 Br2 N O2'
_chemical_formula_sum     'C22 H13 Br2 N O2'
_chemical_formula_iupac     'C22 H13 Br2 N O2'
_chemical_formula_weight     483.13
_chemical_melting_point     ?
_symmetry_cell_setting     monoclinic
_symmetry_space_group_name_H-M     'P 21/c'
_symmetry_space_group_name_Hall     '-P 2ybc'
loop_
    _symmetry_equiv_pos_as_xyz
    'x, y, z'
    '-x, y+1/2, -z+1/2'
    '-x, -y, -z'
    'x, -y-1/2, z-1/2'
_cell_length_a     10.844(5)
_cell_length_b     18.594(9)
_cell_length_c     9.602(5)
_cell_angle_alpha     90.00
_cell_angle_beta     102.760(6)
_cell_angle_gamma     90.00
_cell_volume     1888.3(16)
_cell_formula_units_Z     4
_cell_measurement_reflns_used     1226
_cell_measurement_theta_min     2.22
_cell_measurement_theta_max     20.81
_cell_measurement_temperature     296(2)
_exptl_crystal_description     'block'
_exptl_crystal_colour     'yellow'
_exptl_crystal_size_max     0.32
_exptl_crystal_size_mid     0.30
_exptl_crystal_size_min     0.24
_exptl_crystal_density_diffrn     1.699
_exptl_crystal_density_meas     ?
_exptl_crystal_density_method     'not measured'
_exptl_crystal_F_000     952
_exptl_absorpt_coefficient_mu     4.310
_exptl_absorpt_correction_type     multi-scan
_exptl_absorpt_process_details     '(<i>SADABS</i>; Sheldrick, 1998)'
_exptl_absorpt_correction_T_min     0.3393
_exptl_absorpt_correction_T_max     0.4244
_exptl_special_details
;
;
_diffrn_ambient_temperature     296(2)
_diffrn_radiation_type     'MoK\a'
_diffrn_radiation_wavelength     0.71073
_diffrn_radiation_source     'fine--focus sealed tube'
_diffrn_radiation_monochromator     'graphite'
_diffrn_measurement_device_type     'Bruker APEXII CCD'
_diffrn_measurement_method     '\f and \w'
_diffrn_detector_area_resol_mean     ?
_diffrn_reflns_number     8594
_diffrn_reflns_av_R_equivalents     0.1166
_diffrn_reflns_av_sigmaI/netI     0.1782
_diffrn_reflns_theta_min     2.19
_diffrn_reflns_theta_max     25.20
_diffrn_reflns_theta_full     25.20
_diffrn_measured_fraction_theta_max     0.996
_diffrn_measured_fraction_theta_full     0.996
_diffrn_reflns_limit_h_min     -12
_diffrn_reflns_limit_h_max     12
_diffrn_reflns_limit_k_min     -22
_diffrn_reflns_limit_k_max     21
_diffrn_reflns_limit_l_min     -9
_diffrn_reflns_limit_l_max     11
_refine_special_details
;
 Refinement of <i>F</i>^2^ against ALL reflections. The weighted
 <i>R</i>--factor <i>wR</i> and goodness of fit <i>S</i> are based on
 <i>F</i>^2^, conventional <i>R</i>--factors <i>R</i> are based on <i>F</i>,
 with <i>F</i> set to zero fornegative <i>F</i>^2^. The threshold expression of
 <i>F</i>^2^ > \s(<i>F</i>^2^) is used only for calculating
 <i>R</i>--factors(gt) <i>etc</i>. and is not relevant to the choice of
 reflections for refinement. <i>R</i>--factors based on <i>F</i>^2^ are
 statistically about twice as large as those based on <i>F</i>, and
 <i>R</i>--factors based on ALL data will be even larger.
;
_reflns_number_total     3382
_reflns_number_gt     1427
_reflns_threshold_expression     I>2\s(I)
_refine_ls_structure_factor_coef     Fsqd
_refine_ls_matrix_type     full
_refine_ls_R_factor_all     0.1744
_refine_ls_R_factor_gt     0.0504
_refine_ls_wR_factor_gt     0.0988
_refine_ls_wR_factor_ref     0.1333
_refine_ls_goodness_of_fit_ref     0.942
_refine_ls_restrained_S_all     0.942
_refine_ls_number_reflns     3382
_refine_ls_number_parameters     244
_refine_ls_number_restraints     0
_refine_ls_hydrogen_treatment     constr
_refine_ls_weighting_scheme     calc
_refine_ls_weighting_details
                 'calc w=1/[\s^2^(Fo^2^)+(0.0468P)^2^] where P=(Fo^2^+2Fc^2^)/3'
_atom_sites_solution_hydrogens     geom
_atom_sites_solution_primary     direct
_atom_sites_solution_secondary     difmap
_refine_ls_shift/su_max     0.001
_refine_ls_shift/su_mean     0.000
_refine_diff_density_max     0.511
_refine_diff_density_min     -0.714
_refine_ls_extinction_method     'none'
_refine_ls_extinction_coef     ?
loop_
    _atom_type_symbol
    _atom_type_description
    _atom_type_scat_dispersion_real
    _atom_type_scat_dispersion_imag
    _atom_type_scat_source
    'C' 'C' 0.0033 0.0016
                         'International Tables Vol C Tables 4.2.6.8 and 6.1.1.4'
    'H' 'H' 0.0000 0.0000
                         'International Tables Vol C Tables 4.2.6.8 and 6.1.1.4'
    'N' 'N' 0.0061 0.0033
                         'International Tables Vol C Tables 4.2.6.8 and 6.1.1.4'
    'O' 'O' 0.0106 0.0060
                         'International Tables Vol C Tables 4.2.6.8 and 6.1.1.4'
    'Br' 'Br' -0.2901 2.4595
                         'International Tables Vol C Tables 4.2.6.8 and 6.1.1.4'
_computing_data_collection     'APEX2 (Bruker, 2005)'
_computing_cell_refinement     'SAINT (Bruker, 2001)'
_computing_data_reduction     'SAINT (Bruker, 2001)'
_computing_structure_solution     'SHELXS97 (Sheldrick, 2008)'
_computing_structure_refinement     'SHELXL97 (Sheldrick, 2008)'
_computing_molecular_graphics     'SHELXTL (Sheldrick, 2008)'
_computing_publication_material     'SHELXTL (Sheldrick, 2008)'
loop_
    _atom_site_type_symbol
    _atom_site_label
    _atom_site_fract_x
    _atom_site_fract_y
    _atom_site_fract_z
    _atom_site_U_iso_or_equiv
    _atom_site_adp_type
    _atom_site_calc_flag
    _atom_site_refinement_flags
    _atom_site_occupancy
    _atom_site_symmetry_multiplicity
    _atom_site_disorder_assembly
    _atom_site_disorder_group
    Br Br1 0.18239(9) 1.08051(4) -0.16015(9) 0.0659(4) Uani d . 1 1 . .
    Br Br2 0.12170(9) 0.59744(5) -0.09998(9) 0.0681(4) Uani d . 1 1 . .
    C C1 0.2818(7) 1.0177(4) -0.0272(8) 0.042(2) Uani d . 1 1 . .
    C C2 0.3009(7) 1.0324(4) 0.1166(8) 0.044(2) Uani d . 1 1 . .
    H H2 0.2661 1.0735 0.1474 0.052 Uiso calc R 1 1 . .
    C C3 0.3718(7) 0.9859(4) 0.2152(7) 0.046(2) Uani d . 1 1 . .
    H H3 0.3854 0.9965 0.3121 0.055 Uiso calc R 1 1 . .
    C C4 0.4223(7) 0.9244(3) 0.1720(7) 0.037(2) Uani d . 1 1 . .
    C C5 0.4019(7) 0.9103(4) 0.0241(7) 0.041(2) Uani d . 1 1 . .
    H H5 0.4353 0.8689 -0.0080 0.050 Uiso calc R 1 1 . .
    C C6 0.3333(8) 0.9573(4) -0.0718(7) 0.049(2) Uani d . 1 1 . .
    H H6 0.3214 0.9480 -0.1690 0.058 Uiso calc R 1 1 . .
    C C7 0.4950(7) 0.8740(4) 0.2765(7) 0.0317(19) Uani d . 1 1 . .
    C C8 0.5979(7) 0.8995(4) 0.3949(7) 0.037(2) Uani d . 1 1 . .
    C C9 0.7668(7) 0.8405(4) 0.5799(7) 0.0324(19) Uani d . 1 1 . .
    C C10 0.8549(8) 0.8948(4) 0.5883(8) 0.049(2) Uani d . 1 1 . .
    H H10 0.8449 0.9299 0.5176 0.059 Uiso calc R 1 1 . .
    C C11 0.9570(8) 0.8967(5) 0.7012(9) 0.064(3) Uani d . 1 1 . .
    H H11 1.0169 0.9329 0.7067 0.077 Uiso calc R 1 1 . .
    C C12 0.9715(9) 0.8455(5) 0.8061(8) 0.066(3) Uani d . 1 1 . .
    H H12 1.0385 0.8483 0.8852 0.079 Uiso calc R 1 1 . .
    C C13 0.8877(9) 0.7907(5) 0.7936(9) 0.067(3) Uani d . 1 1 . .
    H H13 0.9013 0.7541 0.8612 0.080 Uiso calc R 1 1 . .
    C C14 0.7840(8) 0.7881(4) 0.6845(8) 0.049(2) Uani d . 1 1 . .
    H H14 0.7252 0.7513 0.6802 0.059 Uiso calc R 1 1 . .
    C C15 0.5930(7) 0.7768(4) 0.4054(7) 0.038(2) Uani d . 1 1 . .
    C C16 0.4904(7) 0.8021(4) 0.2827(7) 0.0321(19) Uani d . 1 1 . .
    C C17 0.3999(8) 0.7505(4) 0.1988(7) 0.035(2) Uani d . 1 1 . .
    C C18 0.2750(8) 0.7690(4) 0.1499(8) 0.050(2) Uani d . 1 1 . .
    H H18 0.2470 0.8136 0.1741 0.060 Uiso calc R 1 1 . .
    C C19 0.1900(8) 0.7226(4) 0.0653(7) 0.052(2) Uani d . 1 1 . .
    H H19 0.1053 0.7352 0.0353 0.063 Uiso calc R 1 1 . .
    C C20 0.2331(8) 0.6571(4) 0.0260(7) 0.043(2) Uani d . 1 1 . .
    C C21 0.3549(8) 0.6361(4) 0.0806(7) 0.046(2) Uani d . 1 1 . .
    H H21 0.3816 0.5905 0.0607 0.055 Uiso calc R 1 1 . .
    C C22 0.4388(7) 0.6829(4) 0.1659(7) 0.036(2) Uani d . 1 1 . .
    H H22 0.5221 0.6687 0.2014 0.044 Uiso calc R 1 1 . .
    N N1 0.6588(6) 0.8394(3) 0.4625(6) 0.0341(16) Uani d . 1 1 . .
    O O1 0.6229(5) 0.9610(3) 0.4283(5) 0.0494(15) Uani d . 1 1 . .
    O O2 0.6167(5) 0.7165(3) 0.4467(5) 0.0480(15) Uani d . 1 1 . .
loop_
    _atom_site_aniso_label
    _atom_site_aniso_U_11
    _atom_site_aniso_U_22
    _atom_site_aniso_U_33
    _atom_site_aniso_U_12
    _atom_site_aniso_U_13
    _atom_site_aniso_U_23
    Br1 0.0834(8) 0.0516(6) 0.0525(6) 0.0141(5) -0.0068(5) 0.0128(4)
    Br2 0.0699(7) 0.0590(6) 0.0689(7) -0.0182(5) 0.0015(5) -0.0198(5)
    C1 0.056(6) 0.032(5) 0.034(5) 0.004(4) 0.002(4) 0.000(4)
    C2 0.058(6) 0.034(5) 0.043(5) 0.007(4) 0.021(5) -0.006(4)
    C3 0.073(7) 0.030(5) 0.031(5) 0.008(5) 0.005(4) -0.006(4)
    C4 0.055(6) 0.018(4) 0.037(5) -0.003(4) 0.011(4) -0.002(4)
    C5 0.064(6) 0.027(5) 0.033(4) 0.012(4) 0.011(4) -0.008(4)
    C6 0.078(7) 0.048(5) 0.019(4) 0.003(5) 0.008(4) -0.007(4)
    C7 0.043(6) 0.025(4) 0.027(4) 0.002(4) 0.009(4) -0.006(3)
    C8 0.047(6) 0.031(5) 0.034(5) 0.000(4) 0.009(4) 0.002(4)
    C9 0.039(6) 0.030(4) 0.029(5) 0.000(4) 0.010(4) -0.011(4)
    C10 0.050(6) 0.054(6) 0.041(5) 0.002(5) 0.004(5) 0.014(4)
    C11 0.060(7) 0.055(6) 0.072(6) -0.007(5) 0.003(5) 0.008(5)
    C12 0.060(7) 0.080(7) 0.047(6) 0.011(6) -0.012(5) 0.003(5)
    C13 0.072(8) 0.064(7) 0.054(6) -0.008(6) -0.010(6) 0.021(5)
    C14 0.056(7) 0.035(5) 0.052(6) 0.003(4) 0.004(5) 0.019(4)
    C15 0.055(6) 0.035(5) 0.025(5) -0.003(4) 0.014(4) 0.002(4)
    C16 0.051(6) 0.023(4) 0.022(4) 0.004(4) 0.007(4) -0.001(3)
    C17 0.058(7) 0.024(5) 0.023(4) -0.001(4) 0.011(4) 0.003(3)
    C18 0.054(7) 0.034(5) 0.059(6) 0.008(5) 0.007(5) -0.006(4)
    C19 0.058(7) 0.038(5) 0.053(5) 0.003(5) -0.004(5) -0.010(4)
    C20 0.049(7) 0.038(5) 0.038(5) -0.005(4) 0.000(4) -0.003(4)
    C21 0.075(8) 0.029(5) 0.041(5) -0.006(5) 0.027(5) -0.004(4)
    C22 0.047(6) 0.027(5) 0.037(5) -0.005(4) 0.012(4) -0.003(4)
    N1 0.039(4) 0.030(4) 0.031(4) -0.008(3) 0.004(3) -0.001(3)
    O1 0.067(4) 0.028(3) 0.046(3) -0.003(3) -0.005(3) -0.005(3)
    O2 0.066(4) 0.028(3) 0.043(3) 0.000(3) -0.004(3) 0.004(2)
_geom_special_details
;
 All s.u.'s (except the s.u. in the dihedral angle between two l.s. planes)
 are estimated using the full covariance matrix. The cell s.u.'s are taken
 into account individually in the estimation of s.u.'s in distances, angles
 and torsion angles; correlations between s.u.'s in cell parameters are only
 used when they are defined by crystal symmetry. An approximate (isotropic)
 treatment of cell s.u.'s is used for estimating s.u.'s involving l.s. planes.
;
loop_
    _geom_bond_atom_site_label_1
    _geom_bond_atom_site_label_2
    _geom_bond_site_symmetry_2
    _geom_bond_distance
    _geom_bond_publ_flag
    Br1 C1 . 1.883(7) ?
    Br2 C20 . 1.873(7) ?
    C1 C6 . 1.365(9) ?
    C1 C2 . 1.378(8) ?
    C2 C3 . 1.384(9) ?
    C2 H2 . 0.9300 ?
    C3 C4 . 1.371(9) ?
    C3 H3 . 0.9300 ?
    C4 C5 . 1.414(8) ?
    C4 C7 . 1.468(9) ?
    C5 C6 . 1.365(9) ?
    C5 H5 . 0.9300 ?
    C6 H6 . 0.9300 ?
    C7 C16 . 1.339(9) ?
    C7 C8 . 1.484(9) ?
    C8 O1 . 1.202(7) ?
    C8 N1 . 1.385(8) ?
    C9 C10 . 1.380(9) ?
    C9 C14 . 1.383(8) ?
    C9 N1 . 1.435(8) ?
    C10 C11 . 1.369(10) ?
    C10 H10 . 0.9300 ?
    C11 C12 . 1.369(10) ?
    C11 H11 . 0.9300 ?
    C12 C13 . 1.352(11) ?
    C12 H12 . 0.9300 ?
    C13 C14 . 1.357(9) ?
    C13 H13 . 0.9300 ?
    C14 H14 . 0.9300 ?
    C15 O2 . 1.198(7) ?
    C15 N1 . 1.412(8) ?
    C15 C16 . 1.506(9) ?
    C16 C17 . 1.478(9) ?
    C17 C18 . 1.375(10) ?
    C17 C22 . 1.385(9) ?
    C18 C19 . 1.387(9) ?
    C18 H18 . 0.9300 ?
    C19 C20 . 1.386(9) ?
    C19 H19 . 0.9300 ?
    C20 C21 . 1.366(10) ?
    C21 C22 . 1.388(9) ?
    C21 H21 . 0.9300 ?
    C22 H22 . 0.9300 ?
loop_
    _geom_angle_atom_site_label_1
    _geom_angle_atom_site_label_2
    _geom_angle_atom_site_label_3
    _geom_angle_site_symmetry_1
    _geom_angle_site_symmetry_3
    _geom_angle
    _geom_angle_publ_flag
    C6 C1 C2 . . 119.7(6) ?
    C6 C1 Br1 . . 120.7(6) ?
    C2 C1 Br1 . . 119.6(6) ?
    C1 C2 C3 . . 120.0(7) ?
    C1 C2 H2 . . 120.0 ?
    C3 C2 H2 . . 120.0 ?
    C4 C3 C2 . . 120.9(7) ?
    C4 C3 H3 . . 119.6 ?
    C2 C3 H3 . . 119.6 ?
    C3 C4 C5 . . 118.3(6) ?
    C3 C4 C7 . . 121.0(6) ?
    C5 C4 C7 . . 120.6(6) ?
    C6 C5 C4 . . 120.0(7) ?
    C6 C5 H5 . . 120.0 ?
    C4 C5 H5 . . 120.0 ?
    C5 C6 C1 . . 121.1(7) ?
    C5 C6 H6 . . 119.5 ?
    C1 C6 H6 . . 119.5 ?
    C16 C7 C4 . . 130.3(6) ?
    C16 C7 C8 . . 108.3(6) ?
    C4 C7 C8 . . 121.3(6) ?
    O1 C8 N1 . . 125.9(7) ?
    O1 C8 C7 . . 126.6(7) ?
    N1 C8 C7 . . 107.5(6) ?
    C10 C9 C14 . . 119.5(7) ?
    C10 C9 N1 . . 119.4(6) ?
    C14 C9 N1 . . 121.1(7) ?
    C11 C10 C9 . . 119.6(7) ?
    C11 C10 H10 . . 120.2 ?
    C9 C10 H10 . . 120.2 ?
    C10 C11 C12 . . 120.4(9) ?
    C10 C11 H11 . . 119.8 ?
    C12 C11 H11 . . 119.8 ?
    C13 C12 C11 . . 119.5(8) ?
    C13 C12 H12 . . 120.3 ?
    C11 C12 H12 . . 120.3 ?
    C12 C13 C14 . . 121.4(8) ?
    C12 C13 H13 . . 119.3 ?
    C14 C13 H13 . . 119.3 ?
    C13 C14 C9 . . 119.4(8) ?
    C13 C14 H14 . . 120.3 ?
    C9 C14 H14 . . 120.3 ?
    O2 C15 N1 . . 126.1(7) ?
    O2 C15 C16 . . 128.3(7) ?
    N1 C15 C16 . . 105.6(6) ?
    C7 C16 C17 . . 130.6(7) ?
    C7 C16 C15 . . 108.6(6) ?
    C17 C16 C15 . . 120.7(6) ?
    C18 C17 C22 . . 118.5(7) ?
    C18 C17 C16 . . 120.6(7) ?
    C22 C17 C16 . . 121.0(7) ?
    C17 C18 C19 . . 121.4(7) ?
    C17 C18 H18 . . 119.3 ?
    C19 C18 H18 . . 119.3 ?
    C18 C19 C20 . . 119.0(8) ?
    C18 C19 H19 . . 120.5 ?
    C20 C19 H19 . . 120.5 ?
    C21 C20 C19 . . 120.1(7) ?
    C21 C20 Br2 . . 120.7(6) ?
    C19 C20 Br2 . . 119.2(6) ?
    C20 C21 C22 . . 120.0(7) ?
    C20 C21 H21 . . 120.0 ?
    C22 C21 H21 . . 120.0 ?
    C17 C22 C21 . . 120.6(7) ?
    C17 C22 H22 . . 119.7 ?
    C21 C22 H22 . . 119.7 ?
    C8 N1 C15 . . 109.6(6) ?
    C8 N1 C9 . . 125.3(6) ?
    C15 N1 C9 . . 124.9(6) ?
loop_
    _geom_torsion_atom_site_label_1
    _geom_torsion_atom_site_label_2
    _geom_torsion_atom_site_label_3
    _geom_torsion_atom_site_label_4
    _geom_torsion_site_symmetry_1
    _geom_torsion_site_symmetry_2
    _geom_torsion_site_symmetry_3
    _geom_torsion_site_symmetry_4
    _geom_torsion
    _geom_torsion_publ_flag
    C6 C1 C2 C3 . . . . -0.1(12) ?
    Br1 C1 C2 C3 . . . . 178.8(6) ?
    C1 C2 C3 C4 . . . . -1.0(12) ?
    C2 C3 C4 C5 . . . . 1.0(11) ?
    C2 C3 C4 C7 . . . . -178.5(7) ?
    C3 C4 C5 C6 . . . . -0.1(11) ?
    C7 C4 C5 C6 . . . . 179.5(7) ?
    C4 C5 C6 C1 . . . . -1.0(12) ?
    C2 C1 C6 C5 . . . . 1.1(12) ?
    Br1 C1 C6 C5 . . . . -177.8(6) ?
    C3 C4 C7 C16 . . . . 135.2(9) ?
    C5 C4 C7 C16 . . . . -44.3(12) ?
    C3 C4 C7 C8 . . . . -48.7(10) ?
    C5 C4 C7 C8 . . . . 131.7(7) ?
    C16 C7 C8 O1 . . . . -174.1(8) ?
    C4 C7 C8 O1 . . . . 9.1(12) ?
    C16 C7 C8 N1 . . . . 4.7(8) ?
    C4 C7 C8 N1 . . . . -172.1(6) ?
    C14 C9 C10 C11 . . . . -1.1(11) ?
    N1 C9 C10 C11 . . . . 179.0(7) ?
    C9 C10 C11 C12 . . . . -0.5(13) ?
    C10 C11 C12 C13 . . . . 3.5(14) ?
    C11 C12 C13 C14 . . . . -4.8(15) ?
    C12 C13 C14 C9 . . . . 3.2(14) ?
    C10 C9 C14 C13 . . . . -0.2(11) ?
    N1 C9 C14 C13 . . . . 179.7(7) ?
    C4 C7 C16 C17 . . . . -9.3(14) ?
    C8 C7 C16 C17 . . . . 174.2(7) ?
    C4 C7 C16 C15 . . . . 175.3(7) ?
    C8 C7 C16 C15 . . . . -1.1(8) ?
    O2 C15 C16 C7 . . . . 178.1(8) ?
    N1 C15 C16 C7 . . . . -2.8(8) ?
    O2 C15 C16 C17 . . . . 2.3(12) ?
    N1 C15 C16 C17 . . . . -178.6(6) ?
    C7 C16 C17 C18 . . . . -32.3(12) ?
    C15 C16 C17 C18 . . . . 142.5(7) ?
    C7 C16 C17 C22 . . . . 146.8(8) ?
    C15 C16 C17 C22 . . . . -38.4(10) ?
    C22 C17 C18 C19 . . . . -2.3(11) ?
    C16 C17 C18 C19 . . . . 176.9(7) ?
    C17 C18 C19 C20 . . . . -1.9(12) ?
    C18 C19 C20 C21 . . . . 5.8(12) ?
    C18 C19 C20 Br2 . . . . -175.2(6) ?
    C19 C20 C21 C22 . . . . -5.5(12) ?
    Br2 C20 C21 C22 . . . . 175.5(5) ?
    C18 C17 C22 C21 . . . . 2.7(10) ?
    C16 C17 C22 C21 . . . . -176.5(6) ?
    C20 C21 C22 C17 . . . . 1.2(11) ?
    O1 C8 N1 C15 . . . . 172.3(7) ?
    C7 C8 N1 C15 . . . . -6.5(8) ?
    O1 C8 N1 C9 . . . . -3.4(12) ?
    C7 C8 N1 C9 . . . . 177.8(6) ?
    O2 C15 N1 C8 . . . . -175.1(7) ?
    C16 C15 N1 C8 . . . . 5.8(8) ?
    O2 C15 N1 C9 . . . . 0.6(12) ?
    C16 C15 N1 C9 . . . . -178.5(6) ?
    C10 C9 N1 C8 . . . . -33.2(10) ?
    C14 C9 N1 C8 . . . . 146.9(7) ?
    C10 C9 N1 C15 . . . . 151.7(7) ?
    C14 C9 N1 C15 . . . . -28.2(10) ?
loop_
    _geom_hbond_atom_site_label_D
    _geom_hbond_atom_site_label_H
    _geom_hbond_atom_site_label_A
    _geom_hbond_site_symmetry_A
    _geom_hbond_distance_DH
    _geom_hbond_distance_HA
    _geom_hbond_distance_DA
    _geom_hbond_angle_DHA
    _geom_hbond_publ_flag
    C21 H21 O1 2_645 0.93 2.41 3.267(9) 153 y
