# Supplementary material for: 3,4-Bis(4-bromo­phen­yl)-N-phenyl­maleimide
Source: Acta Crystallogr Sect E Struct Rep Online. 2011 Apr 22;67(Pt 5):o1198. doi: 10.1107/S1600536811014152 (PMC3089159; doi:10.1107/S1600536811014152)
Supplement: Supplementary file 2 [file e-67-o1198-Isup2.hkl]

# 
# h,k,l, Fc-squared, Fo-squared, sigma(Fo-squared) and status flag 
# 
data_I
_shelx_title ' P21c in P2(1)/c' 
_shelx_refln_list_code          4 
_shelx_F_calc_maximum      400.24 
_exptl_crystal_F_000       952.00 
_reflns_d_resolution_high  0.8347 
 
loop_ 
 _symmetry_equiv_pos_as_xyz 
 'x, y, z' 
 '-x, y+1/2, -z+1/2' 
 '-x, -y, -z' 
 'x, -y-1/2, z-1/2' 
 
_cell_length_a    10.8442 
_cell_length_b    18.5938 
_cell_length_c     9.6021 
_cell_angle_alpha  90.000 
_cell_angle_beta  102.760 
_cell_angle_gamma  90.000 
 
_shelx_F_squared_multiplier     1.000 
 
loop_ 
 _refln_index_h 
 _refln_index_k 
 _refln_index_l 
 _refln_F_squared_calc 
 _refln_F_squared_meas 
 _refln_F_squared_sigma 
 _refln_observed_status 
   2   0   0     9087.13     7810.52    261.18 o 
   3   0   0    10825.45     9381.67    319.05 o 
   4   0   0    22271.59    22142.62    730.86 o 
   5   0   0     2996.29     3329.59    287.74 o 
   6   0   0      525.03      432.11    104.60 o 
   7   0   0      139.61        0.55    119.03 o 
   8   0   0      844.79     1198.90    168.43 o 
   9   0   0       17.38     -101.58    163.26 o 
  10   0   0      443.10      743.41    210.22 o 
  11   0   0      102.40      160.34    223.04 o 
  12   0   0       49.41      147.00    451.95 o 
   1   1   0     1047.17      964.84     41.28 o 
   2   1   0       40.15       46.44     17.73 o 
   3   1   0     1235.51     1160.22     49.71 o 
   4   1   0      322.21      316.65     72.91 o 
   5   1   0      149.95      106.98     53.43 o 
   6   1   0     5534.06     5630.47    237.23 o 
   7   1   0     1208.12     1694.36    129.56 o 
   8   1   0       90.40       18.86    100.94 o 
   9   1   0      117.90      115.23    122.89 o 
  10   1   0      106.48      166.40    135.38 o 
  11   1   0       18.06      160.29    186.41 o 
  12   1   0        8.86      429.09    317.72 o 
   0   2   0     1508.43     1648.27     98.52 o 
   1   2   0     2242.24     2388.36     74.52 o 
   2   2   0     2417.57     2346.62     64.00 o 
   3   2   0       74.85       62.99     27.88 o 
   4   2   0     3935.39     3745.60    109.71 o 
   5   2   0       45.99      -21.53     48.79 o 
   6   2   0     1775.27     1979.31    130.78 o 
   7   2   0      451.07      537.65     96.16 o 
   8   2   0       79.62       61.77    103.53 o 
   9   2   0       67.58      -28.24    116.00 o 
  10   2   0        0.88       67.78    177.99 o 
  11   2   0       29.13      210.57    204.44 o 
  12   2   0       21.58      236.45    213.16 o 
   1   3   0     2066.92     1988.72     65.49 o 
   2   3   0      484.10      601.23     49.66 o 
   3   3   0    17807.28    16435.41    376.44 o 
   4   3   0     5805.70     5333.39    142.06 o 
   5   3   0      308.51      466.17     60.49 o 
   6   3   0     6160.80     6411.72    198.57 o 
   7   3   0     8370.74     9034.45    547.68 o 
   8   3   0      892.66     1087.75    153.97 o 
   9   3   0      887.06     1234.45    134.43 o 
  10   3   0     1833.51     2636.33    263.45 o 
  11   3   0       93.88        3.46    192.73 o 
  12   3   0       24.90       22.96    204.57 o 
   0   4   0    14816.15    14601.55    462.99 o 
   1   4   0    15174.11    14771.20    509.24 o 
   2   4   0     1338.97     1504.60     47.63 o 
   3   4   0    12465.69    11795.00    276.32 o 
   4   4   0     1239.08     1197.26     58.35 o 
   5   4   0      291.41      331.02     55.70 o 
   6   4   0      707.45      822.34     77.32 o 
   7   4   0       13.31     -141.19     94.12 o 
   8   4   0      237.56       24.86    162.07 o 
   9   4   0      652.30      403.62    160.48 o 
  10   4   0       27.90      110.18    161.84 o 
  11   4   0      142.91      184.18    196.70 o 
  12   4   0        1.19       71.36    216.51 o 
   1   5   0     2476.97     2419.22     64.75 o 
   2   5   0      748.33      826.82     67.26 o 
   3   5   0      165.25      158.37     28.60 o 
   4   5   0     2015.38     1856.30     70.36 o 
   5   5   0      193.08      238.50     59.82 o 
   6   5   0      176.76      138.51     64.94 o 
   7   5   0       80.82     -118.29     78.86 o 
   8   5   0        0.62     -285.01    190.01 o 
   9   5   0      185.32     -126.03    310.21 o 
  10   5   0      367.33      382.37    230.55 o 
  11   5   0       25.29      -29.88    201.66 o 
  12   5   0        6.11      -85.70    205.35 o 
   0   6   0    39693.62    39055.79   1225.12 o 
   1   6   0    10151.12     9907.71    277.13 o 
   2   6   0      956.01      958.98     40.57 o 
   3   6   0    21986.46    22368.99    509.92 o 
   4   6   0    13468.63    13506.52    319.12 o 
   5   6   0     1471.01     1514.39     77.20 o 
   6   6   0      211.95      120.08     66.11 o 
   7   6   0     1680.40     1717.07    138.02 o 
   8   6   0       18.66     -200.79    133.86 o 
   9   6   0      218.85      -94.24    146.15 o 
  10   6   0      453.55      304.47    256.65 o 
  11   6   0        2.48     -274.93    243.35 o 
  12   6   0       26.53       90.52    332.43 o 
   1   7   0     3162.66     3061.52     99.65 o 
   2   7   0      467.76      536.67     36.78 o 
   3   7   0     2518.64     2356.53     75.29 o 
   4   7   0     2512.21     2417.97    111.87 o 
   5   7   0      977.70      921.98     63.69 o 
   6   7   0     2887.34     2875.40    150.24 o 
   7   7   0     2788.23     2787.09    175.54 o 
   8   7   0       23.77     -145.75    130.60 o 
   9   7   0      240.79        9.51    264.25 o 
  10   7   0      189.32      194.06    195.15 o 
  11   7   0      227.90     -129.98    383.38 o 
  12   7   0        4.15       49.47    264.05 o 
   0   8   0      720.38      803.00     63.50 o 
   1   8   0       21.25      -20.81     48.44 o 
   2   8   0      835.25      919.95     86.52 o 
   3   8   0     2974.56     2932.54     88.43 o 
   4   8   0       35.03       56.09     55.98 o 
   5   8   0     1462.77     1537.29    119.40 o 
   6   8   0     1010.64     1032.38    123.36 o 
   7   8   0       10.19     -153.66    112.66 o 
   8   8   0      907.60      795.15    150.51 o 
   9   8   0        5.02     -231.40    154.26 o 
  10   8   0       48.39      -35.39    209.23 o 
  11   8   0        7.10     -217.04    256.83 o 
   1   9   0     1424.38     1432.42     60.57 o 
   2   9   0      487.23      535.17     50.40 o 
   3   9   0     2708.51     2623.02     86.97 o 
   4   9   0     2729.15     2673.80    182.01 o 
   5   9   0      209.39      305.61     90.30 o 
   6   9   0     4526.27     4615.83    198.70 o 
   7   9   0     1605.07     1547.27    155.55 o 
   8   9   0       14.16     -206.18    137.45 o 
   9   9   0      425.13      196.37    175.02 o 
  10   9   0      584.58      394.90    260.41 o 
  11   9   0       20.81     -365.43    310.24 o 
   0  10   0     9220.06     9218.74    394.08 o 
   1  10   0     3365.94     3213.87     98.11 o 
   2  10   0      294.56      385.63     53.41 o 
   3  10   0     8782.35     9020.75    267.75 o 
   4  10   0     3333.79     3610.41    185.29 o 
   5  10   0      309.00      315.92    103.73 o 
   6  10   0       35.39      -64.60    106.47 o 
   7  10   0      436.56      298.41    129.62 o 
   8  10   0      250.53       50.36    136.64 o 
   9  10   0       24.64      -90.50    158.37 o 
  10  10   0      257.05       10.49    192.51 o 
  11  10   0       20.95     -238.64    317.95 o 
   1  11   0      574.65      485.35     57.80 o 
   2  11   0     4622.21     4387.16    127.84 o 
   3  11   0        5.43       67.30     92.71 o 
   4  11   0      119.50      132.54     97.86 o 
   5  11   0     1087.60     1073.79    123.08 o 
   6  11   0       14.27      -39.69    117.67 o 
   7  11   0      480.37      471.72    140.55 o 
   8  11   0      409.42      306.95    156.88 o 
   9  11   0       18.14     -279.43    236.92 o 
  10  11   0       20.10      -86.68    218.65 o 
  11  11   0        1.04     -301.82    356.55 o 
   0  12   0     5573.17     6169.29    292.44 o 
   1  12   0     2432.32     2510.46     95.79 o 
   2  12   0     1768.05     1667.48    129.27 o 
   3  12   0     3733.93     3550.86    222.03 o 
   4  12   0      421.49      585.61    132.68 o 
   5  12   0     1451.64     1642.33    166.58 o 
   6  12   0       59.02       79.18    150.86 o 
   7  12   0      469.52      441.48    180.23 o 
   8  12   0      177.68     -247.71    196.75 o 
   9  12   0        4.09     -342.02    401.90 o 
  10  12   0       39.67     -593.38    429.27 o 
   1  13   0      312.06      350.75     70.85 o 
   2  13   0      704.88      834.45    111.65 o 
   3  13   0     3726.06     3447.81    169.64 o 
   4  13   0       44.89       35.78    129.90 o 
   5  13   0      473.13      494.72    141.83 o 
   6  13   0      713.65      712.66    175.06 o 
   7  13   0     1822.71     1697.93    220.44 o 
   8  13   0        0.41     -198.63    196.82 o 
   9  13   0      134.87     -136.02    394.08 o 
  10  13   0      200.43      -25.57    641.95 o 
   0  14   0       42.28      -67.24    132.93 o 
   1  14   0       12.49       35.46     92.67 o 
   2  14   0      787.70      847.42    118.73 o 
   3  14   0      607.07      615.73    117.94 o 
   4  14   0      380.42      159.58    127.92 o 
   5  14   0     1944.89     1729.09    243.89 o 
   6  14   0      494.96      360.30    165.88 o 
   7  14   0      116.29      -35.55    197.04 o 
   8  14   0      287.97      134.68    194.47 o 
   9  14   0      183.86     -124.14    407.38 o 
   1  15   0     1637.11     1876.08    178.48 o 
   2  15   0       96.98        1.49    109.28 o 
   3  15   0      143.35       -2.75    118.26 o 
   4  15   0      507.36      492.77    135.22 o 
   5  15   0        9.45      -17.85    216.58 o 
   6  15   0      308.83      108.62    218.78 o 
   7  15   0      211.30      233.61    194.15 o 
   8  15   0       21.12        3.73    295.56 o 
   9  15   0      235.48      -71.54    491.82 o 
   0  16   0     6212.95     6564.93    500.42 o 
   1  16   0      763.95      854.40    167.88 o 
   2  16   0     1104.64     1090.65    145.82 o 
   3  16   0       57.95       35.65    120.21 o 
   4  16   0      984.23      843.85    200.29 o 
   5  16   0       68.59       17.86    147.20 o 
   6  16   0       31.19     -304.87    277.54 o 
   7  16   0        5.17     -191.88    179.03 o 
   8  16   0      109.89       56.94    193.78 o 
   1  17   0      167.44      181.40    268.98 o 
   2  17   0     5414.62     5190.33    232.94 o 
   3  17   0      556.87      526.76    154.82 o 
   4  17   0        4.87     -215.81    143.87 o 
   5  17   0      263.75      138.00    169.74 o 
   6  17   0      631.36      326.85    174.98 o 
   7  17   0       62.60      -49.63    194.95 o 
   8  17   0        5.07     -142.51    198.35 o 
   0  18   0      618.55      656.81    323.71 o 
   1  18   0       32.10       -4.69    284.62 o 
   2  18   0       79.69      223.36    164.36 o 
   3  18   0      539.29      549.30    163.51 o 
   4  18   0        3.56     -218.03    145.35 o 
   5  18   0      176.09      182.74    183.14 o 
   6  18   0      312.61      182.92    193.59 o 
   7  18   0       28.20     -260.24    190.35 o 
   1  19   0       98.22      -96.99    209.59 o 
   2  19   0       49.58        1.56    292.44 o 
   3  19   0      304.09      352.63    206.75 o 
   4  19   0        4.05       12.47    173.84 o 
   5  19   0      117.77      144.48    183.11 o 
   6  19   0      267.67      576.37    211.17 o 
   0  20   0        2.51     -339.35    348.73 o 
   1  20   0      141.32       54.09    254.24 o 
   2  20   0      159.88     -115.72    312.76 o 
   3  20   0       45.57      139.62    207.07 o 
   4  20   0      174.45      250.36    192.69 o 
   5  20   0      244.67      229.11    207.29 o 
   1  21   0      111.30      -89.18    269.13 o 
   2  21   0      100.86       12.51    353.42 o 
   3  21   0        3.88       53.17    356.55 o 
   4  21   0       70.56      269.08    245.99 o 
   0  22   0       61.82      256.47    365.93 o 
   1  22   0        0.72     -290.37    262.64 o 
 -12   1   1        1.10      189.17    306.74 o 
 -11   1   1      563.61      892.30    224.09 o 
 -10   1   1     1056.78     1485.38    162.51 o 
  -9   1   1        1.87      -97.75    121.75 o 
  -8   1   1     3157.43     3816.47    157.01 o 
  -7   1   1     2368.21     2714.88    127.76 o 
  -6   1   1      962.27     1012.69     82.75 o 
  -5   1   1     3529.98     3071.25    117.60 o 
  -4   1   1    21819.23    19616.99    454.74 o 
  -3   1   1    10084.49     8552.17    285.31 o 
  -2   1   1     1131.50     1106.52     37.21 o 
  -1   1   1     3406.49     3342.82    150.97 o 
   0   1   1     2536.95     2701.57     80.16 o 
   1   1   1      775.93      751.05     29.95 o 
   2   1   1     3284.11     2986.74    109.47 o 
   3   1   1     1784.75     1658.30    120.31 o 
   4   1   1       27.38      -13.75     37.64 o 
   5   1   1      355.15      331.75     56.92 o 
   6   1   1     5280.53     5639.88    263.87 o 
   7   1   1     1817.05     2092.26    115.34 o 
   8   1   1     2379.60     2777.23    294.11 o 
   9   1   1     2652.95     3120.62    181.90 o 
  10   1   1      226.21      323.47    136.89 o 
  11   1   1       25.91      141.74    187.95 o 
  12   1   1      167.79      614.78    214.58 o 
 -12   2   1      183.97      339.56    220.42 o 
 -11   2   1      287.07      561.09    209.45 o 
 -10   2   1      560.96      830.50    192.07 o 
  -9   2   1       18.03     -113.12    112.83 o 
  -8   2   1        5.24      -72.61     97.82 o 
  -7   2   1        0.09     -108.85     72.57 o 
  -6   2   1       96.82       21.89     62.64 o 
  -5   2   1     1548.22     1437.93     78.10 o 
  -4   2   1     6751.92     6282.65    193.89 o 
  -3   2   1    15735.32    14029.55    321.88 o 
  -2   2   1    16611.61    16697.68    579.63 o 
  -1   2   1     4455.19     4592.40    131.86 o 
   0   2   1    14525.67    14649.77    360.97 o 
   1   2   1     8016.81     8147.83    187.05 o 
   2   2   1    34224.43    32265.50    719.20 o 
   3   2   1    19101.06    18601.42    422.71 o 
   4   2   1     1382.74     1300.57     61.82 o 
   5   2   1     1421.93     1342.51     71.65 o 
   6   2   1     3931.98     3788.18    130.23 o 
   7   2   1       90.17       29.56     84.19 o 
   8   2   1      150.43      249.41    101.76 o 
   9   2   1      137.62      113.49    121.54 o 
  10   2   1      245.68      339.14    137.32 o 
  11   2   1      122.38      277.91    194.45 o 
  12   2   1       45.43      204.83    204.82 o 
 -12   3   1       26.07      133.33    215.91 o 
 -11   3   1      192.12       67.19    214.14 o 
 -10   3   1       38.81      -87.30    172.46 o 
  -9   3   1       49.23      -65.07    209.96 o 
  -8   3   1        8.16     -141.58     98.31 o 
  -7   3   1        8.12      -94.02    105.24 o 
  -6   3   1      105.20      -64.18     60.01 o 
  -5   3   1     1025.32     1055.58     67.37 o 
  -4   3   1       34.25       14.86     33.84 o 
  -3   3   1       42.33       63.57     32.93 o 
  -2   3   1    23021.33    22967.66    858.88 o 
  -1   3   1     1676.27     1600.56     56.06 o 
   0   3   1    21664.22    19737.70    516.98 o 
   1   3   1      329.50      461.58     27.76 o 
   2   3   1       81.37       84.77     22.12 o 
   3   3   1       74.86       68.37     28.04 o 
   4   3   1      213.91      240.80     43.81 o 
   5   3   1      393.14      342.13     56.44 o 
   6   3   1        6.12       -1.77     80.58 o 
   7   3   1       24.19     -137.02    116.25 o 
   8   3   1        2.53       -7.46    103.60 o 
   9   3   1      741.75      907.02    129.30 o 
  10   3   1        0.25      -46.09    164.78 o 
  11   3   1        6.39      -78.25    172.48 o 
  12   3   1        2.36      246.76    212.22 o 
 -12   4   1        0.12      261.04    302.79 o 
 -11   4   1       98.71      259.22    199.20 o 
 -10   4   1      103.39     -136.83    173.56 o 
  -9   4   1       50.67     -226.73    151.16 o 
  -8   4   1      147.32      -19.91    121.39 o 
  -7   4   1      393.72      281.12    113.54 o 
  -6   4   1      820.51      943.77    113.99 o 
  -5   4   1     1317.90     1260.64    111.05 o 
  -4   4   1     4698.92     4373.65    127.88 o 
  -3   4   1    21660.90    20767.28   1166.61 o 
  -2   4   1     6148.20     6443.08    190.38 o 
  -1   4   1    13762.46    13762.41    380.12 o 
   0   4   1    32620.00    31454.27    706.00 o 
   1   4   1       14.86       43.17     20.22 o 
   2   4   1    27456.91    27118.84    622.98 o 
   3   4   1     3906.34     3705.56    102.43 o 
   4   4   1     2961.34     3142.44     96.70 o 
   5   4   1     8011.39     8570.96    220.40 o 
   6   4   1     2052.01     2053.25     99.18 o 
   7   4   1        6.78     -120.96     93.15 o 
   8   4   1       59.83     -117.09    109.64 o 
   9   4   1       25.35      -57.48    264.19 o 
  10   4   1        0.06      -92.18    214.13 o 
  11   4   1       10.40       75.57    193.06 o 
  12   4   1       68.60      128.03    273.45 o 
 -12   5   1      155.45       71.99    349.51 o 
 -11   5   1       45.29     -115.76    188.67 o 
 -10   5   1      730.56      919.14    242.44 o 
  -9   5   1       39.31     -277.35    184.90 o 
  -8   5   1     2289.47     2304.24    190.37 o 
  -7   5   1     4405.34     4334.77    196.06 o 
  -6   5   1     1808.04     1682.00    103.83 o 
  -5   5   1     9312.94     9248.95    424.43 o 
  -4   5   1    13963.60    12975.16    481.43 o 
  -3   5   1     3618.28     3301.42    158.08 o 
  -2   5   1       17.68        7.37     32.19 o 
  -1   5   1    12447.11    12151.41    330.53 o 
   0   5   1     2963.69     2929.86     78.03 o 
   1   5   1       35.85      100.22     24.17 o 
   2   5   1     1354.17     1291.60     50.92 o 
   3   5   1     8016.85     7962.36    196.77 o 
   4   5   1      543.28      705.11     54.40 o 
   5   5   1     6019.05     5972.85    164.39 o 
   6   5   1     5567.78     5284.77    159.18 o 
   7   5   1        6.41     -118.47     78.98 o 
   8   5   1     2595.74     2795.11    138.04 o 
   9   5   1      936.33      682.42    174.37 o 
  10   5   1      539.46      816.99    270.39 o 
  11   5   1      116.25      243.96    212.68 o 
  12   5   1      192.35      304.59    208.45 o 
 -12   6   1        0.04       61.01    497.30 o 
 -11   6   1        0.52     -230.74    278.80 o 
 -10   6   1      475.69      159.62    282.69 o 
  -9   6   1      735.47      679.31    158.33 o 
  -8   6   1      164.61      110.44    131.68 o 
  -7   6   1      443.92      291.80    112.15 o 
  -6   6   1      321.84      280.05     88.78 o 
  -5   6   1     1871.64     1667.75     73.52 o 
  -4   6   1        2.58       58.68     74.59 o 
  -3   6   1       52.25       60.50     52.77 o 
  -2   6   1       18.80       16.34     40.24 o 
  -1   6   1     1016.47      929.67     53.67 o 
   0   6   1      726.83      695.37     35.43 o 
   1   6   1       10.93       19.67     27.74 o 
   2   6   1      266.94      235.81     35.02 o 
   3   6   1     2682.67     2724.10     95.48 o 
   4   6   1     1281.76     1285.06     63.90 o 
   5   6   1      274.19      274.50     55.29 o 
   6   6   1       12.03       -7.38     65.24 o 
   7   6   1      381.95      378.07     88.87 o 
   8   6   1      507.65      243.40    161.94 o 
   9   6   1      174.15     -230.17    214.22 o 
  10   6   1        1.87     -134.65    167.72 o 
  11   6   1       56.65      -69.30    195.00 o 
 -12   7   1       15.10     -448.97    711.54 o 
 -11   7   1       66.53     -531.80    461.33 o 
 -10   7   1      168.77      -32.19    480.88 o 
  -9   7   1      118.44     -227.23    153.08 o 
  -8   7   1      479.53      418.93    141.76 o 
  -7   7   1     4205.78     3846.81    182.89 o 
  -6   7   1      791.09      915.34    104.26 o 
  -5   7   1     2900.52     2559.64    243.96 o 
  -4   7   1     2678.79     2327.00    141.42 o 
  -3   7   1     1289.38     1335.51     87.85 o 
  -2   7   1     4266.34     4354.42    145.67 o 
  -1   7   1     4222.14     4340.11    139.95 o 
   0   7   1     2210.32     2264.90     75.68 o 
   1   7   1       38.47       66.69     33.07 o 
   2   7   1      130.78      190.39     35.68 o 
   3   7   1      189.87      144.34     38.78 o 
   4   7   1     2016.22     2012.63     78.85 o 
   5   7   1      402.87      437.94     68.62 o 
   6   7   1     2512.50     2514.08    106.01 o 
   7   7   1      176.15       -6.11    120.49 o 
   8   7   1       17.51     -197.52    131.68 o 
   9   7   1      411.74      398.09    234.96 o 
  10   7   1      309.95      200.39    317.31 o 
  11   7   1       33.25     -339.60    311.52 o 
 -12   8   1       64.78        7.82    340.91 o 
 -11   8   1       25.90      114.16    351.86 o 
 -10   8   1      232.92     -352.23    535.61 o 
  -9   8   1      226.20     -106.83    200.95 o 
  -8   8   1      782.32      530.32    192.91 o 
  -7   8   1      314.74      313.40    144.40 o 
  -6   8   1       72.01       49.68    103.87 o 
  -5   8   1     4533.75     4203.87    275.23 o 
  -4   8   1     1010.57     1021.59    109.09 o 
  -3   8   1      573.06      580.69     90.92 o 
  -2   8   1     2670.18     2679.90     80.86 o 
  -1   8   1    11356.17    10707.86    249.98 o 
   0   8   1    12312.55    12033.67    309.59 o 
   1   8   1     2523.56     2633.32     82.99 o 
   2   8   1    10348.51    10196.33    295.07 o 
   3   8   1    10403.54    10173.02    249.61 o 
   4   8   1        5.65       -2.66     45.84 o 
   5   8   1     4899.48     4995.87    174.03 o 
   6   8   1      328.82      277.08    105.33 o 
   7   8   1      563.71      636.04    131.12 o 
   8   8   1      290.39      119.80    141.71 o 
   9   8   1       62.68     -235.87    228.96 o 
  10   8   1       28.94     -266.24    190.10 o 
  11   8   1       66.19      -34.30    279.74 o 
 -11   9   1       88.66       86.01    351.86 o 
 -10   9   1       79.00     -472.67    315.11 o 
  -9   9   1       22.10     -355.24    372.97 o 
  -8   9   1       47.60     -100.53    163.66 o 
  -7   9   1      832.25      686.60    153.94 o 
  -6   9   1      633.01      585.91    139.33 o 
  -5   9   1       10.42      121.79    116.50 o 
  -4   9   1     2008.97     2219.89    205.85 o 
  -3   9   1     6703.22     6430.99    348.56 o 
  -2   9   1      301.38      261.14     39.76 o 
  -1   9   1        0.14       46.85     40.33 o 
   0   9   1      868.33      816.18     66.23 o 
   1   9   1    12759.20    12801.35    303.90 o 
   2   9   1     3659.36     3849.91    113.12 o 
   3   9   1      288.80      403.65     56.26 o 
   4   9   1      923.71      934.19     74.71 o 
   5   9   1     2243.00     2231.76    141.27 o 
   6   9   1      203.64      141.06    109.57 o 
   7   9   1      140.97        5.15    127.44 o 
   8   9   1       20.62     -131.05    142.35 o 
   9   9   1      257.12      351.82    158.19 o 
  10   9   1       92.61      -21.49    216.59 o 
  11   9   1        0.21     -306.03    361.48 o 
 -11  10   1        1.91     -426.70    568.45 o 
 -10  10   1        1.15     -429.57    546.56 o 
  -9  10   1        1.94     -336.61    224.41 o 
  -8  10   1      161.45       93.10    185.24 o 
  -7  10   1      213.10       96.44    155.87 o 
  -6  10   1     1038.62     1109.63    150.43 o 
  -5  10   1      427.43      353.70    119.73 o 
  -4  10   1     3601.25     3742.65    174.25 o 
  -3  10   1     2609.15     2466.17    123.58 o 
  -2  10   1       23.11      -34.00     42.86 o 
  -1  10   1     3913.62     3878.35    112.96 o 
   0  10   1     3153.64     3050.51    133.62 o 
   1  10   1      545.19      804.04     77.04 o 
   2  10   1     8913.06     9292.47    231.91 o 
   3  10   1     2451.35     2501.89    127.24 o 
   4  10   1      240.34      115.96    154.39 o 
   5  10   1     2461.50     2471.91    157.30 o 
   6  10   1      877.22      962.29    134.80 o 
   7  10   1       64.63      -57.03    125.99 o 
   8  10   1      991.27      948.58    173.20 o 
   9  10   1       51.45     -253.63    169.09 o 
  10  10   1        9.34       27.41    213.29 o 
  11  10   1       27.82      -24.22    230.60 o 
 -11  11   1      114.91      -43.69    790.51 o 
 -10  11   1      312.93       12.75    492.60 o 
  -9  11   1        7.71     -300.77    200.52 o 
  -8  11   1      544.67      225.14    182.20 o 
  -7  11   1     2845.21     2864.76    236.57 o 
  -6  11   1      172.90      151.00    119.05 o 
  -5  11   1     1437.86     1298.32    159.89 o 
  -4  11   1     3499.56     3502.73    217.53 o 
  -3  11   1     2151.45     2243.44    166.35 o 
  -2  11   1      496.00      583.76     57.05 o 
  -1  11   1     1496.13     1460.76     71.81 o 
   0  11   1      137.69      230.56     76.08 o 
   1  11   1      246.55      370.36     64.79 o 
   2  11   1      290.19      279.83     74.94 o 
   3  11   1     1777.12     1791.33    155.51 o 
   4  11   1        7.73       -3.71     91.10 o 
   5  11   1     4827.41     4938.19    209.19 o 
   6  11   1      795.37      911.04    134.77 o 
   7  11   1        1.03     -202.05    134.70 o 
   8  11   1      495.12      444.21    165.80 o 
   9  11   1     1129.57     1242.48    225.40 o 
  10  11   1       43.05     -347.85    262.60 o 
 -10  12   1      381.05      127.76    250.02 o 
  -9  12   1      135.93     -168.57    166.90 o 
  -8  12   1      258.09       14.90    192.97 o 
  -7  12   1      832.17      409.76    155.91 o 
  -6  12   1     1847.94     1635.70    157.01 o 
  -5  12   1      110.01       -2.73    110.28 o 
  -4  12   1        1.47     -144.35    118.21 o 
  -3  12   1       47.88       36.75     88.18 o 
  -2  12   1      959.91     1085.90     98.81 o 
  -1  12   1      946.84     1207.15     76.08 o 
   0  12   1      490.67      555.46     85.49 o 
   1  12   1       56.27       98.11     66.94 o 
   2  12   1      375.60      505.94     74.77 o 
   3  12   1      197.81      311.11     99.48 o 
   4  12   1     1345.39     1472.26    136.50 o 
   5  12   1      332.14      241.30    116.82 o 
   6  12   1     1016.17     1176.88    148.63 o 
   7  12   1       25.72     -176.64    146.07 o 
   8  12   1      968.98      865.42    182.27 o 
   9  12   1      136.52      164.20    207.89 o 
  10  12   1        5.92     -162.62    232.90 o 
 -10  13   1      263.82      -11.92    243.13 o 
  -9  13   1       18.12     -284.32    189.55 o 
  -8  13   1        1.42     -241.14    160.76 o 
  -7  13   1      245.42      168.10    151.53 o 
  -6  13   1       46.83     -127.50    146.53 o 
  -5  13   1     1219.01     1107.74    271.79 o 
  -4  13   1       48.16      177.00     99.31 o 
  -3  13   1       65.34        6.05    102.45 o 
  -2  13   1     1616.62     1781.96    124.82 o 
  -1  13   1      715.89      767.39     97.24 o 
   0  13   1      791.48      975.78    106.51 o 
   1  13   1     1311.15     1358.26     85.72 o 
   2  13   1     4135.27     3782.90    216.73 o 
   3  13   1      997.91     1073.34    172.02 o 
   4  13   1     1458.76     1618.12    142.00 o 
   5  13   1       42.76      -23.06    121.46 o 
   6  13   1       26.78      -77.38    140.70 o 
   7  13   1      665.18      610.28    160.21 o 
   8  13   1       59.48     -219.48    170.51 o 
   9  13   1      459.09      145.40    315.90 o 
 -10  14   1        3.70        8.80    245.14 o 
  -9  14   1       36.57     -140.54    235.85 o 
  -8  14   1       22.64     -240.86    169.68 o 
  -7  14   1      291.72      -61.23    158.08 o 
  -6  14   1      139.98      -10.36    137.68 o 
  -5  14   1        7.46     -126.65    130.49 o 
  -4  14   1     2195.07     2215.28    162.30 o 
  -3  14   1      483.49      459.27    120.65 o 
  -2  14   1      440.80      458.47    101.22 o 
  -1  14   1     2461.36     2630.17    139.17 o 
   0  14   1     2299.89     2359.89    118.00 o 
   1  14   1      229.34      181.77     90.13 o 
   2  14   1     7380.01     7008.09    333.90 o 
   3  14   1      153.83      248.11    136.29 o 
   4  14   1      470.09      436.32    151.90 o 
   5  14   1     1334.46     1313.11    161.40 o 
   6  14   1      196.48      104.40    155.15 o 
   7  14   1       64.19     -140.18    204.81 o 
   8  14   1       72.24     -154.92    188.73 o 
   9  14   1        5.22     -486.73    368.88 o 
  -9  15   1       14.56     -382.56    340.72 o 
  -8  15   1       46.34     -256.60    171.07 o 
  -7  15   1       73.84     -114.20    156.57 o 
  -6  15   1       89.89      -72.64    162.35 o 
  -5  15   1      146.30      -30.85    134.90 o 
  -4  15   1     1923.54     1807.61    165.64 o 
  -3  15   1      867.75      840.05    131.40 o 
  -2  15   1     1523.85     1554.22    137.53 o 
  -1  15   1        0.20     -103.69    103.85 o 
   0  15   1     2351.56     2346.10    152.09 o 
   1  15   1     2065.01     2120.97    183.99 o 
   2  15   1     1538.38     1566.89    148.44 o 
   3  15   1      461.90      564.58    159.78 o 
   4  15   1      654.04      615.60    166.29 o 
   5  15   1      262.79      206.19    169.14 o 
   6  15   1      475.63      453.40    183.69 o 
   7  15   1       46.71     -148.77    216.59 o 
   8  15   1      384.27      258.03    345.61 o 
   9  15   1      229.99      -66.50    319.80 o 
  -8  16   1       35.08     -156.99    205.82 o 
  -7  16   1      113.37     -119.72    174.15 o 
  -6  16   1     1010.19      762.52    168.67 o 
  -5  16   1       51.50       90.84    156.19 o 
  -4  16   1        6.65      -65.89    132.40 o 
  -3  16   1     1547.60     1495.49    159.14 o 
  -2  16   1      218.10      198.12    125.59 o 
  -1  16   1      784.45     1136.27    164.11 o 
   0  16   1      847.13      913.64    200.52 o 
   1  16   1     1061.91      842.90    275.23 o 
   2  16   1       16.31     -162.17    128.36 o 
   3  16   1      221.79      202.80    156.77 o 
   4  16   1      193.77      303.03    172.84 o 
   5  16   1     1362.32     1206.02    192.17 o 
   6  16   1      157.49      334.83    303.38 o 
   7  16   1      198.68      128.11    205.24 o 
   8  16   1      617.19      221.30    258.81 o 
  -8  17   1      220.92     -122.59    188.01 o 
  -7  17   1       82.59     -105.42    175.03 o 
  -6  17   1      212.59       37.38    173.68 o 
  -5  17   1      220.13      263.38    167.66 o 
  -4  17   1      215.33      185.48    145.73 o 
  -3  17   1      243.02      253.94    145.22 o 
  -2  17   1       15.76      -16.88    126.84 o 
  -1  17   1      195.22      265.78    158.87 o 
   0  17   1       14.76     -239.72    175.41 o 
   1  17   1        1.81      187.66    237.70 o 
   2  17   1        0.46     -180.19    132.48 o 
   3  17   1      186.92      192.08    151.32 o 
   4  17   1        0.52      -92.04    157.84 o 
   5  17   1      145.62      -36.08    160.25 o 
   6  17   1      278.91      335.95    215.71 o 
   7  17   1        5.46     -142.08    222.22 o 
  -7  18   1       22.37      -98.98    201.84 o 
  -6  18   1      511.21      358.53    198.08 o 
  -5  18   1       95.30      -80.65    166.51 o 
  -4  18   1       77.92       -0.79    155.79 o 
  -3  18   1       37.69       70.47    159.54 o 
  -2  18   1     1097.77     1140.91    163.50 o 
  -1  18   1       12.64       92.27    281.49 o 
   0  18   1      138.93      -52.32    195.13 o 
   1  18   1        8.29     -201.81    207.16 o 
   2  18   1      269.59      153.25    278.36 o 
   3  18   1       79.04      -36.11    151.08 o 
   4  18   1      260.87      206.53    171.17 o 
   5  18   1       49.38       38.00    182.01 o 
   6  18   1       55.55     -274.17    185.62 o 
   7  18   1      217.63       37.71    205.84 o 
  -6  19   1       67.64       30.45    199.29 o 
  -5  19   1       75.85     -203.29    210.47 o 
  -4  19   1      151.61      184.87    166.30 o 
  -3  19   1      376.06      420.01    173.60 o 
  -2  19   1     2219.11     1956.34    356.55 o 
  -1  19   1      138.63      107.90    261.16 o 
   0  19   1     1246.46     1339.68    248.69 o 
   1  19   1     1531.47     1181.55    256.43 o 
   2  19   1      181.00      179.84    311.20 o 
   3  19   1      131.73      139.09    191.74 o 
   4  19   1      284.10       85.68    186.55 o 
   5  19   1       65.05     -139.48    190.55 o 
   6  19   1        8.21     -308.24    241.84 o 
  -5  20   1        2.10       74.10    196.16 o 
  -4  20   1        3.07      -94.12    185.28 o 
  -3  20   1      506.80      511.28    211.89 o 
  -2  20   1       13.98      117.29    317.46 o 
  -1  20   1      406.83      317.72    260.94 o 
   0  20   1      293.70      285.72    255.26 o 
   1  20   1        1.41     -284.22    225.31 o 
   2  20   1      664.75     1043.07    362.81 o 
   3  20   1      164.74      303.38    344.04 o 
   4  20   1      143.08      248.53    227.93 o 
   5  20   1      327.98      450.98    203.96 o 
  -4  21   1      272.84      100.66    242.10 o 
  -3  21   1       57.10     -292.44    329.97 o 
  -2  21   1      226.35      372.19    351.86 o 
  -1  21   1        0.42     -334.95    264.07 o 
   0  21   1      298.72       90.60    272.32 o 
   1  21   1       80.98     -251.52    263.12 o 
   2  21   1      528.87      357.98    278.97 o 
   3  21   1       33.28      109.47    356.55 o 
  -1  22   1       22.62     -420.12    280.08 o 
   0  22   1        8.47      -85.34    266.32 o 
   1  22   1        2.51       17.32    290.82 o 
 -12   0   2       36.35      217.37    436.31 o 
 -11   0   2      150.07      484.79    426.92 o 
 -10   0   2      385.72      317.46    383.14 o 
  -9   0   2       35.25      100.08    383.14 o 
  -8   0   2     1900.02     2979.08    450.38 o 
  -7   0   2      215.93      104.78    286.18 o 
  -6   0   2      358.34      256.47    215.81 o 
  -5   0   2     3048.20     2602.20    306.51 o 
  -4   0   2     1092.36     1334.99    126.67 o 
  -3   0   2    13966.90    13340.37    466.02 o 
  -2   0   2   160189.03   153521.89   4750.15 o 
  -1   0   2    10603.52     9982.81    584.87 o 
   0   0   2      116.79      267.41     37.53 o 
   1   0   2     3436.00     3484.20    156.38 o 
   2   0   2    50375.23    48042.23   1513.64 o 
   3   0   2      711.92      629.07     66.46 o 
   4   0   2    13914.59    14270.15    486.24 o 
   5   0   2     6692.15     7351.19    508.24 o 
   6   0   2     4285.16     4336.61    473.06 o 
   7   0   2     1052.63     1457.07    272.89 o 
   8   0   2       82.73      131.38    148.61 o 
   9   0   2      578.04      541.97    279.14 o 
  10   0   2        1.76       30.05    182.77 o 
  11   0   2       10.41      153.75    215.37 o 
 -12   1   2        1.62      505.88    332.75 o 
 -11   1   2       41.49      356.03    300.25 o 
 -10   1   2      216.89      210.55    280.04 o 
  -9   1   2       85.94      114.36    246.32 o 
  -8   1   2     1230.48     1529.74    254.23 o 
  -7   1   2      501.37      644.79    197.81 o 
  -6   1   2       60.95     -203.43    154.97 o 
  -5   1   2     4817.29     5145.49    288.47 o 
  -4   1   2     6440.62     6387.89    165.92 o 
  -3   1   2      252.09      301.92     42.44 o 
  -2   1   2    48166.52    46204.48   1165.93 o 
  -1   1   2     1647.20     1622.36     50.34 o 
   0   1   2      502.04      471.21     25.87 o 
   1   1   2      491.88      588.90     32.28 o 
   2   1   2      532.07      632.55     40.68 o 
   3   1   2     3211.25     3210.84    145.81 o 
   4   1   2     4074.55     3941.16    126.04 o 
   5   1   2     3894.07     4121.97    151.68 o 
   6   1   2      255.71      226.64     72.18 o 
   7   1   2       18.92      -36.09     81.00 o 
   8   1   2     1903.10     2164.30    169.56 o 
   9   1   2      241.85      373.39    117.04 o 
  10   1   2        0.04       81.86    135.41 o 
  11   1   2      254.80      556.99    160.61 o 
 -12   2   2      126.39      460.74    326.39 o 
 -11   2   2       29.91      201.55    285.52 o 
 -10   2   2       32.96      121.02    282.49 o 
  -9   2   2       15.71       31.90    234.63 o 
  -8   2   2        2.73     -199.45    200.04 o 
  -7   2   2       86.52       35.69    159.22 o 
  -6   2   2        6.79     -183.98    122.65 o 
  -5   2   2       94.00       43.36     51.92 o 
  -4   2   2     2421.93     2425.74    112.11 o 
  -3   2   2     1066.31     1062.48     43.87 o 
  -2   2   2     2596.29     2513.76     68.23 o 
  -1   2   2    14540.81    14532.87    558.65 o 
   0   2   2      583.41      625.56     35.39 o 
   1   2   2     8981.28     8962.76    227.88 o 
   2   2   2     8081.30     8300.18    217.75 o 
   3   2   2     1001.02     1071.77     88.42 o 
   4   2   2      736.60      797.91     91.19 o 
   5   2   2     5666.81     5708.52    186.22 o 
   6   2   2      571.94      636.09     79.43 o 
   7   2   2      623.45      572.52     96.03 o 
   8   2   2      656.08      772.73    113.84 o 
   9   2   2        0.54      -37.54    115.98 o 
  10   2   2        5.20      180.04    171.55 o 
  11   2   2       14.05      294.44    191.39 o 
 -12   3   2      162.06      558.86    325.76 o 
 -11   3   2       75.27      390.62    294.83 o 
 -10   3   2       12.32     -169.12    326.84 o 
  -9   3   2      886.72      995.03    309.64 o 
  -8   3   2     4203.97     4388.31    371.41 o 
  -7   3   2      836.15      770.88    233.01 o 
  -6   3   2      949.58      753.61    152.04 o 
  -5   3   2    14352.22    13313.58    559.13 o 
  -4   3   2     3913.74     3446.46    108.80 o 
  -3   3   2     6131.87     6095.80    150.26 o 
  -2   3   2      761.55      718.04     32.84 o 
  -1   3   2     5701.25     5667.31    135.17 o 
   0   3   2      258.28      323.04     25.28 o 
   1   3   2     2204.01     2203.90     61.82 o 
   2   3   2       70.57       88.04     25.68 o 
   3   3   2       15.66       -1.73     31.42 o 
   4   3   2      234.88      143.82     43.21 o 
   5   3   2     6283.81     6081.24    186.63 o 
   6   3   2     2403.00     2152.57    100.69 o 
   7   3   2      517.28      542.50    156.42 o 
   8   3   2     1802.31     1890.57    132.96 o 
   9   3   2     1021.50     1282.89    132.96 o 
  10   3   2        9.88       87.05    165.30 o 
  11   3   2      314.61      441.37    200.59 o 
 -12   4   2        8.07      396.92    233.70 o 
 -11   4   2      400.61      874.69    314.14 o 
 -10   4   2       89.47      138.93    311.98 o 
  -9   4   2      260.82      -24.16    243.17 o 
  -8   4   2      163.46      -65.78    241.61 o 
  -7   4   2      583.01      356.19    163.42 o 
  -6   4   2       74.74       21.40     75.25 o 
  -5   4   2     1025.02     1001.21     73.03 o 
  -4   4   2      362.02      485.31     53.04 o 
  -3   4   2     1811.88     1779.92     82.44 o 
  -2   4   2    19483.65    19344.34    533.37 o 
  -1   4   2    18069.91    17988.60    406.61 o 
   0   4   2      438.43      555.47     32.12 o 
   1   4   2    13661.07    13936.35    318.14 o 
   2   4   2     8388.48     8625.71    206.24 o 
   3   4   2     2203.32     2227.71     76.59 o 
   4   4   2     4760.08     5036.57    140.89 o 
   5   4   2     2430.87     2174.12     93.73 o 
   6   4   2     1989.42     1934.26     99.27 o 
   7   4   2      246.51      158.75     99.77 o 
   8   4   2      507.23      545.33    137.91 o 
   9   4   2      313.01      169.23    116.29 o 
  10   4   2        5.91     -118.73    206.08 o 
  11   4   2       72.67      193.86    199.50 o 
 -12   5   2        6.65      555.57    372.75 o 
 -11   5   2      255.03       43.05    438.65 o 
 -10   5   2       36.70     -209.87    417.54 o 
  -9   5   2       83.25     -306.72    204.48 o 
  -8   5   2       45.74     -247.56    195.48 o 
  -7   5   2      478.60      288.94    140.99 o 
  -6   5   2      912.43      805.97    145.74 o 
  -5   5   2     2238.36     2049.28     88.03 o 
  -4   5   2     1259.14     1230.30    135.01 o 
  -3   5   2      863.59      963.37     68.88 o 
  -2   5   2     4359.28     4108.80    132.59 o 
  -1   5   2     1361.54     1444.06     52.13 o 
   0   5   2      310.37      393.45     33.34 o 
   1   5   2     3266.03     3282.96     92.08 o 
   2   5   2     2260.19     2712.03     84.04 o 
   3   5   2     5158.15     5349.59    144.09 o 
   4   5   2        5.80        7.05     42.72 o 
   5   5   2        1.16      -32.37     55.79 o 
   6   5   2       84.12      -40.07     65.15 o 
   7   5   2      577.17      578.69    130.24 o 
   8   5   2     1027.79     1099.18    245.13 o 
   9   5   2      292.64       91.16    249.06 o 
  10   5   2       70.75     -125.65    259.62 o 
  11   5   2       21.02      109.64    217.52 o 
 -12   6   2      251.32      348.87    229.28 o 
 -11   6   2      105.20      152.88    465.63 o 
 -10   6   2        6.09     -267.62    468.37 o 
  -9   6   2       51.01     -303.77    202.52 o 
  -8   6   2      835.07      622.12    188.48 o 
  -7   6   2      249.28      106.57    113.80 o 
  -6   6   2      179.00       87.37     92.35 o 
  -5   6   2     2824.64     2685.83    172.56 o 
  -4   6   2       32.97        3.10     58.56 o 
  -3   6   2      578.63      591.26     58.83 o 
  -2   6   2     7792.91     7568.88    226.85 o 
  -1   6   2    13883.15    13084.87    345.02 o 
   0   6   2      667.48      691.48     45.51 o 
   1   6   2    11501.99    11287.46    268.52 o 
   2   6   2    43970.99    45281.93   1017.43 o 
   3   6   2      379.53      338.60     45.00 o 
   4   6   2     5002.52     4795.70    137.39 o 
   5   6   2     8610.22     8909.10    230.39 o 
   6   6   2      766.35      882.08     83.67 o 
   7   6   2     1697.31     1655.63    110.11 o 
   8   6   2      315.26      293.36    145.37 o 
   9   6   2      118.59      -76.42    158.20 o 
  10   6   2       60.49     -107.25    249.39 o 
  11   6   2        0.89       -6.54    225.19 o 
 -12   7   2        1.43      227.33    516.17 o 
 -11   7   2       23.63       49.89    500.96 o 
 -10   7   2        1.37      173.46    212.72 o 
  -9   7   2      864.76      509.76    161.60 o 
  -8   7   2      825.74      618.36    153.57 o 
  -7   7   2      524.47      471.26    115.22 o 
  -6   7   2     1611.64     1541.41    208.38 o 
  -5   7   2     3196.48     2886.10    135.34 o 
  -4   7   2     1228.77     1249.22     93.47 o 
  -3   7   2      870.14     1023.24    103.09 o 
  -2   7   2     2140.50     2104.88     68.10 o 
  -1   7   2     6682.13     6571.21    163.74 o 
   0   7   2       26.92       65.50     41.00 o 
   1   7   2       83.30       76.79     38.18 o 
   2   7   2     1178.88     1241.56     61.14 o 
   3   7   2     3532.95     3731.61    115.64 o 
   4   7   2     1783.31     1771.49     82.96 o 
   5   7   2     1270.05     1269.53     79.57 o 
   6   7   2     1225.42     1364.33     95.22 o 
   7   7   2      538.97      409.41    132.43 o 
   8   7   2     1451.24     1385.78    164.28 o 
   9   7   2      561.87      385.83    242.64 o 
  10   7   2        5.38       47.38    187.89 o 
  11   7   2      142.63      407.44    236.64 o 
 -12   8   2        5.02      547.00    300.25 o 
 -11   8   2       21.45     -194.08    356.84 o 
 -10   8   2      194.59      -76.62    164.09 o 
  -9   8   2        1.02     -227.45    151.64 o 
  -8   8   2       10.91      -71.38    126.95 o 
  -7   8   2      813.04      697.82    128.40 o 
  -6   8   2     1052.34      994.21    207.80 o 
  -5   8   2      498.97      525.08     85.35 o 
  -4   8   2      546.33      482.29    113.31 o 
  -3   8   2     4567.65     4616.56    163.16 o 
  -2   8   2       71.61       15.94     50.54 o 
  -1   8   2     3138.16     3186.98     95.07 o 
   0   8   2      401.48      422.78     54.19 o 
   1   8   2      268.05      308.61     47.38 o 
   2   8   2      676.08      825.32     72.00 o 
   3   8   2       13.96      -27.91     47.48 o 
   4   8   2     1352.61     1376.24     88.01 o 
   5   8   2      759.63      897.21     76.17 o 
   6   8   2      399.42      368.18     78.76 o 
   7   8   2      309.60      245.50    124.51 o 
   8   8   2      533.58      404.98    154.35 o 
   9   8   2       24.53     -354.11    243.07 o 
  10   8   2      178.62      105.02    205.51 o 
  11   8   2       67.83      127.66    231.83 o 
 -11   9   2       24.25     -118.77    341.30 o 
 -10   9   2      103.79     -276.26    316.50 o 
  -9   9   2       96.25     -230.24    153.50 o 
  -8   9   2     3274.50     2610.73    317.93 o 
  -7   9   2       83.47       84.97    117.31 o 
  -6   9   2      571.69      410.40    104.47 o 
  -5   9   2     6690.34     6432.23    303.54 o 
  -4   9   2     2281.23     2129.20    114.88 o 
  -3   9   2      805.69      880.83    101.83 o 
  -2   9   2     3276.79     3016.88    117.76 o 
  -1   9   2     4692.89     4266.48    119.83 o 
   0   9   2     1295.43     1339.48     67.14 o 
   1   9   2     2794.93     2805.87     96.01 o 
   2   9   2       10.29      -40.04     47.93 o 
   3   9   2      185.50      161.50     55.88 o 
   4   9   2       92.28      133.12     61.34 o 
   5   9   2     1181.89     1255.68     83.76 o 
   6   9   2     1243.47     1299.15    134.19 o 
   7   9   2      395.17      350.21    129.70 o 
   8   9   2     1610.80     1890.26    187.77 o 
   9   9   2      299.78      272.88    180.80 o 
  10   9   2        1.47      130.77    208.28 o 
 -11  10   2      156.29       61.01    419.83 o 
 -10  10   2        7.00     -257.02    290.59 o 
  -9  10   2      280.17      -50.95    162.74 o 
  -8  10   2      140.48      106.92    136.53 o 
  -7  10   2     1380.12     1191.68    146.79 o 
  -6  10   2       78.64      -31.81    105.59 o 
  -5  10   2      794.76      849.63    114.17 o 
  -4  10   2      592.54      569.44     96.16 o 
  -3  10   2      971.14      976.90     92.55 o 
  -2  10   2     3883.35     3817.35    112.07 o 
  -1  10   2     3111.59     2911.64     95.55 o 
   0  10   2      256.04      311.73     57.17 o 
   1  10   2     7264.74     7303.43    190.78 o 
   2  10   2     8577.96     8511.39    220.77 o 
   3  10   2      513.03      505.65     66.96 o 
   4  10   2      626.57      575.24     96.91 o 
   5  10   2     1371.36     1509.63    137.85 o 
   6  10   2     1004.28     1026.42    144.94 o 
   7  10   2      366.36      242.03    139.92 o 
   8  10   2        1.32     -154.86    148.49 o 
   9  10   2       11.73       78.10    205.51 o 
  10  10   2      193.81      172.02    222.43 o 
 -11  11   2        7.11      272.89    251.01 o 
 -10  11   2      627.77      317.10    197.65 o 
  -9  11   2       16.64     -161.29    161.00 o 
  -8  11   2       39.08     -181.33    146.51 o 
  -7  11   2        5.04     -100.13    127.20 o 
  -6  11   2      101.24       -4.55    101.65 o 
  -5  11   2       88.18       -4.29    133.71 o 
  -4  11   2      206.69      142.05     97.00 o 
  -3  11   2      914.27      865.11     96.36 o 
  -2  11   2      273.03      293.11     77.94 o 
  -1  11   2      185.78      241.51     74.12 o 
   0  11   2     7272.67     7196.27    328.87 o 
   1  11   2      553.69      459.66     65.07 o 
   2  11   2       80.86       69.55     64.00 o 
   3  11   2     2426.48     2404.65    103.89 o 
   4  11   2     2218.11     2197.03    152.44 o 
   5  11   2        2.76      -10.93    113.83 o 
   6  11   2        5.85       15.18    143.49 o 
   7  11   2      186.38       85.33    148.03 o 
   8  11   2      205.03       34.04    163.31 o 
   9  11   2        2.06       23.04    215.52 o 
  10  11   2        2.60      192.90    249.55 o 
 -10  12   2       27.12      -56.33    345.75 o 
  -9  12   2       99.82     -180.42    210.24 o 
  -8  12   2       87.33       58.59    157.78 o 
  -7  12   2      139.54      -60.05    133.27 o 
  -6  12   2       40.74     -102.33    110.96 o 
  -5  12   2        7.88      -98.90    104.51 o 
  -4  12   2     2678.61     2558.18    160.76 o 
  -3  12   2       69.99       67.13     87.95 o 
  -2  12   2     2325.22     2347.32    121.41 o 
  -1  12   2     3503.33     3456.40    142.29 o 
   0  12   2       87.88      133.16     90.36 o 
   1  12   2     5349.13     5370.09    175.71 o 
   2  12   2     4246.42     4367.87    141.37 o 
   3  12   2      274.04      201.74     74.10 o 
   4  12   2      471.38      383.95    112.94 o 
   5  12   2     5372.25     5440.01    261.21 o 
   6  12   2        1.98     -170.39    143.74 o 
   7  12   2       94.33     -113.12    151.50 o 
   8  12   2      602.29      450.21    228.83 o 
   9  12   2      112.81      168.10    243.77 o 
 -10  13   2        1.77     -332.64    312.68 o 
  -9  13   2      247.94      -69.97    178.89 o 
  -8  13   2      324.56      237.43    168.33 o 
  -7  13   2       98.31      -88.25    141.08 o 
  -6  13   2        5.73     -181.40    120.93 o 
  -5  13   2     1080.37     1008.21    130.84 o 
  -4  13   2     1502.27     1442.87    141.78 o 
  -3  13   2        9.14       49.42    101.06 o 
  -2  13   2      328.40      446.50    100.51 o 
  -1  13   2      806.05      891.88     97.46 o 
   0  13   2      184.98      126.71    104.08 o 
   1  13   2     1506.98     1739.88    181.93 o 
   2  13   2      236.39      258.10     77.01 o 
   3  13   2      685.81      776.42    123.35 o 
   4  13   2      933.00      935.60    138.99 o 
   5  13   2     1141.89     1461.12    153.05 o 
   6  13   2        0.48     -208.44    174.45 o 
   7  13   2      390.56      168.88    167.16 o 
   8  13   2      292.52      738.59    240.14 o 
   9  13   2      111.63      184.27    263.11 o 
 -10  14   2       59.81     -159.75    250.33 o 
  -9  14   2       52.35       32.86    189.71 o 
  -8  14   2       75.61     -225.95    174.84 o 
  -7  14   2      560.90      475.27    164.43 o 
  -6  14   2      770.27      458.16    152.08 o 
  -5  14   2        0.08      -62.49    123.57 o 
  -4  14   2     1298.90     1259.74    132.68 o 
  -3  14   2     2178.87     1990.43    142.56 o 
  -2  14   2      477.25      511.83    110.69 o 
  -1  14   2      369.62      495.89    101.61 o 
   0  14   2      346.73      513.56    125.55 o 
   1  14   2      116.44      148.83    107.32 o 
   2  14   2        0.86       -5.11    133.70 o 
   3  14   2      132.07      253.42    118.18 o 
   4  14   2      479.50      490.12    139.86 o 
   5  14   2       14.63      -66.94    142.24 o 
   6  14   2       92.89      -58.77    161.66 o 
   7  14   2      517.64      465.32    173.12 o 
   8  14   2      136.94     -195.23    248.91 o 
   9  14   2       98.37      -27.51    261.84 o 
  -9  15   2        2.14     -271.58    181.06 o 
  -8  15   2      272.76       -1.87    176.44 o 
  -7  15   2      515.23      361.36    158.93 o 
  -6  15   2      111.14       46.97    152.14 o 
  -5  15   2      436.76      578.53    145.94 o 
  -4  15   2     1342.98     1522.55    157.76 o 
  -3  15   2      623.05      551.57    130.17 o 
  -2  15   2     4032.17     3878.35    181.36 o 
  -1  15   2       53.83       72.63    107.70 o 
   0  15   2     1049.93     1172.60    141.69 o 
   1  15   2      900.38     1027.34    138.96 o 
   2  15   2       17.68        6.16    133.68 o 
   3  15   2      542.82      655.79    138.08 o 
   4  15   2      178.78       -6.29    140.12 o 
   5  15   2      221.45      194.57    149.26 o 
   6  15   2      225.14      -14.20    170.62 o 
   7  15   2      164.58       40.12    312.76 o 
   8  15   2      219.45      256.82    294.00 o 
  -9  16   2       91.08     -209.03    247.82 o 
  -8  16   2      453.67      147.60    193.47 o 
  -7  16   2       32.60     -129.12    171.03 o 
  -6  16   2      111.97       24.22    156.32 o 
  -5  16   2       81.18      200.64    144.93 o 
  -4  16   2       19.34      105.86    135.29 o 
  -3  16   2      133.49       82.55    132.37 o 
  -2  16   2     1568.76     1985.60    159.28 o 
  -1  16   2     1736.13     2033.00    180.73 o 
   0  16   2     2180.95     2031.23    147.57 o 
   1  16   2       21.91       15.64    250.21 o 
   2  16   2     1926.21     2495.86    334.66 o 
   3  16   2        0.48      -35.37    162.00 o 
   4  16   2      813.23      965.65    160.60 o 
   5  16   2       28.85      -43.45    157.90 o 
   6  16   2      220.65     -149.64    291.65 o 
   7  16   2       29.09     -446.47    563.76 o 
   8  16   2       16.87      115.38    279.93 o 
  -8  17   2        0.44     -166.16    185.55 o 
  -7  17   2       21.81     -179.51    174.06 o 
  -6  17   2       57.27       32.52    164.86 o 
  -5  17   2      480.58      408.79    163.01 o 
  -4  17   2     1701.37     1754.91    294.21 o 
  -3  17   2        8.52      -79.12    140.23 o 
  -2  17   2        6.66      -51.70    124.18 o 
  -1  17   2       16.04      -60.11    159.82 o 
   0  17   2     3721.89     3566.67    269.22 o 
   1  17   2       21.53     -259.00    187.31 o 
   2  17   2        0.37      240.83    279.92 o 
   3  17   2      149.44       48.16    187.02 o 
   4  17   2     2711.53     2523.48    230.98 o 
   5  17   2       85.92       28.78    202.80 o 
   6  17   2       53.95        1.56    317.46 o 
   7  17   2      268.43      161.43    274.48 o 
  -7  18   2       43.29      -83.16    203.11 o 
  -6  18   2      188.60      276.12    192.82 o 
  -5  18   2        0.75     -216.88    172.17 o 
  -4  18   2      474.24      520.48    170.10 o 
  -3  18   2      482.87      443.11    153.27 o 
  -2  18   2      130.11      289.86    140.90 o 
  -1  18   2       81.85      223.63    276.80 o 
   0  18   2      414.06      313.71    218.20 o 
   1  18   2      576.32      732.15    226.03 o 
   2  18   2      438.54      675.57    281.49 o 
   3  18   2        1.02       86.98    196.13 o 
   4  18   2      599.41      665.04    213.67 o 
   5  18   2      496.63      540.79    221.76 o 
   6  18   2       18.99       17.20    298.69 o 
  -6  19   2        2.29       36.59    190.65 o 
  -5  19   2      312.54      416.61    190.20 o 
  -4  19   2       33.93      123.05    176.30 o 
  -3  19   2        1.43       35.62    155.18 o 
  -2  19   2       30.66     -128.23    286.18 o 
  -1  19   2      410.35      270.54    306.51 o 
   0  19   2      387.90      446.30    236.89 o 
   1  19   2       16.15     -157.31    210.34 o 
   2  19   2        0.44      -57.86    322.15 o 
   3  19   2      127.54      273.67    289.31 o 
   4  19   2      255.86      296.78    220.42 o 
   5  19   2      122.64      222.06    353.42 o 
  -5  20   2       15.43       30.33    199.40 o 
  -4  20   2      199.83       63.11    180.70 o 
  -3  20   2      486.32      334.78    183.42 o 
  -2  20   2       61.15      170.46    306.51 o 
  -1  20   2       11.48     -128.42    292.44 o 
   0  20   2      119.87      -88.40    249.64 o 
   1  20   2       85.49      -91.28    251.57 o 
   2  20   2        6.06      -95.70    242.39 o 
   3  20   2       12.26       39.10    344.04 o 
   4  20   2       32.42      -96.96    359.68 o 
  -4  21   2       10.11     -108.05    198.81 o 
  -3  21   2      235.24      198.76    239.77 o 
  -2  21   2       11.42       17.20    344.04 o 
  -1  21   2        4.55     -193.10    272.72 o 
   0  21   2      245.24       43.62    274.75 o 
   1  21   2      445.33      132.13    276.96 o 
   2  21   2       13.23     -196.72    272.56 o 
   3  21   2      315.72      306.51    394.08 o 
 -12   1   3       63.80      378.13    340.13 o 
 -11   1   3       16.26       79.51    295.42 o 
 -10   1   3      385.30      561.75    227.87 o 
  -9   1   3      254.35      312.83    183.71 o 
  -8   1   3     1117.74     1300.55    127.03 o 
  -7   1   3      231.81       31.71    116.25 o 
  -6   1   3    12743.20    13970.32    723.20 o 
  -5   1   3     5387.36     5534.91    156.97 o 
  -4   1   3        0.39      -15.32     39.52 o 
  -3   1   3     2990.57     2946.70     85.08 o 
  -2   1   3    45062.09    43940.26    967.14 o 
  -1   1   3      678.76      772.22     34.93 o 
   0   1   3     4945.17     5144.88    138.77 o 
   1   1   3      867.47      794.16     40.81 o 
   2   1   3     2240.65     2019.78    126.85 o 
   3   1   3      746.76      958.81     63.01 o 
   4   1   3        4.16      -72.22     48.14 o 
   5   1   3     1819.15     1838.18     93.14 o 
   6   1   3      487.58      363.89     83.88 o 
   7   1   3     1646.10     1949.76    126.74 o 
   8   1   3      988.25     1137.48    120.53 o 
   9   1   3        1.80      145.49    128.66 o 
  10   1   3      401.34      650.60    188.44 o 
  11   1   3      313.53      514.40    283.83 o 
 -12   2   3      380.27      507.18    337.71 o 
 -11   2   3       34.19       67.02    216.01 o 
 -10   2   3      173.14      297.49    191.84 o 
  -9   2   3      532.33      601.67    186.95 o 
  -8   2   3      275.35      403.73    135.21 o 
  -7   2   3       20.37      -22.09     83.70 o 
  -6   2   3      303.11      331.01     73.17 o 
  -5   2   3     1053.03     1102.90     67.78 o 
  -4   2   3     1481.27     1572.66     66.00 o 
  -3   2   3     1710.95     1504.56     56.86 o 
  -2   2   3     2382.30     2369.66     99.09 o 
  -1   2   3       45.23       18.83     21.89 o 
   0   2   3     4727.24     4850.25    132.88 o 
   1   2   3    28660.11    29227.95    721.94 o 
   2   2   3     8657.81     9029.07    238.67 o 
   3   2   3       86.46       69.44     39.36 o 
   4   2   3    16119.67    15991.73    416.50 o 
   5   2   3     4481.88     4255.98    155.74 o 
   6   2   3      187.65      134.36     79.12 o 
   7   2   3     3465.73     3616.44    168.04 o 
   8   2   3      267.73      381.61    112.30 o 
   9   2   3       50.05      204.22    123.90 o 
  10   2   3        0.75       93.82    142.13 o 
  11   2   3        5.77     -170.46    264.29 o 
 -12   3   3        5.70       39.77    311.07 o 
 -11   3   3        0.33       68.30    222.38 o 
 -10   3   3       39.17       37.05    196.58 o 
  -9   3   3        5.63     -120.29    162.74 o 
  -8   3   3        0.29     -262.72    175.15 o 
  -7   3   3      681.28      739.43     96.31 o 
  -6   3   3       30.18       48.91     74.16 o 
  -5   3   3       73.36       77.42     57.78 o 
  -4   3   3      445.73      458.87     44.09 o 
  -3   3   3      549.42      661.87     65.23 o 
  -2   3   3     1757.62     1836.23     60.97 o 
  -1   3   3      516.46      615.02     36.45 o 
   0   3   3      406.46      444.34     37.18 o 
   1   3   3     2843.35     2906.43     93.22 o 
   2   3   3      986.17     1029.57     59.82 o 
   3   3   3     1992.51     2052.31     82.39 o 
   4   3   3      447.93      417.81     56.72 o 
   5   3   3      366.54      331.27     67.14 o 
   6   3   3       28.52     -104.89     69.93 o 
   7   3   3      679.05      484.23    130.92 o 
   8   3   3        0.60     -181.94    132.27 o 
   9   3   3       95.29      150.02    128.11 o 
  10   3   3       27.10       30.51    147.75 o 
  11   3   3        9.72      139.18    270.54 o 
 -12   4   3       33.79      388.69    239.52 o 
 -11   4   3      155.45      121.54    217.41 o 
 -10   4   3      306.23      131.21    187.02 o 
  -9   4   3      137.34     -103.56    159.38 o 
  -8   4   3      557.92      565.07    147.63 o 
  -7   4   3      141.87      -75.41    117.83 o 
  -6   4   3     1419.04     1605.81     92.32 o 
  -5   4   3     1943.32     1853.06     75.31 o 
  -4   4   3      821.21      773.51     53.66 o 
  -3   4   3       15.60       32.39     30.33 o 
  -2   4   3     5195.23     5241.05    132.32 o 
  -1   4   3     6197.39     6150.66    150.34 o 
   0   4   3     7444.16     7737.51    183.77 o 
   1   4   3    14344.24    14580.05    335.40 o 
   2   4   3     6317.34     6890.36    172.80 o 
   3   4   3     8653.76     9705.28    235.57 o 
   4   4   3     9905.25     9711.57    241.61 o 
   5   4   3     1322.47     1380.38     82.64 o 
   6   4   3      399.50      174.83     75.50 o 
   7   4   3      429.31      434.68    115.81 o 
   8   4   3      977.92     1263.15    173.14 o 
   9   4   3      182.59      257.29    134.28 o 
  10   4   3       89.00      511.96    207.38 o 
  11   4   3        0.63     -295.56    264.29 o 
 -12   5   3        5.47      270.13    386.76 o 
 -11   5   3        2.36      -47.15    209.66 o 
 -10   5   3      212.10     -154.82    238.11 o 
  -9   5   3      595.61      619.02    168.84 o 
  -8   5   3      717.10      651.78    147.56 o 
  -7   5   3      461.95      293.21    112.37 o 
  -6   5   3     6428.44     5842.55    423.80 o 
  -5   5   3    10204.29     9467.94    368.73 o 
  -4   5   3      897.91      948.55     54.17 o 
  -3   5   3    14645.58    14377.54    332.90 o 
  -2   5   3    18582.80    17297.93    396.27 o 
  -1   5   3     7709.40     7923.58    190.59 o 
   0   5   3     1554.84     1563.93     57.13 o 
   1   5   3     2754.43     2651.36     82.18 o 
   2   5   3     1408.01     1383.30     70.23 o 
   3   5   3        6.40       -2.91     41.33 o 
   4   5   3      796.42      845.79     65.89 o 
   5   5   3      293.79      280.58     65.95 o 
   6   5   3      565.95      502.93     83.28 o 
   7   5   3     1576.14     1623.11    116.02 o 
   8   5   3     1786.57     1925.75    181.56 o 
   9   5   3       12.95      -91.76    179.22 o 
  10   5   3      464.46      624.18    210.41 o 
  11   5   3      445.75      531.70    290.87 o 
 -12   6   3       42.44     -159.27    385.50 o 
 -11   6   3       36.98      -16.46    430.71 o 
 -10   6   3       41.39     -243.42    233.20 o 
  -9   6   3       73.48     -236.56    170.19 o 
  -8   6   3       12.19     -136.34    125.59 o 
  -7   6   3      537.17      355.87    113.35 o 
  -6   6   3        0.08      -60.45     86.67 o 
  -5   6   3      391.91      484.32     87.62 o 
  -4   6   3      657.60      700.75     74.47 o 
  -3   6   3       10.71      -18.89     44.92 o 
  -2   6   3       39.16       74.67     35.89 o 
  -1   6   3       18.86        5.49     37.69 o 
   0   6   3     1351.17     1291.76     57.78 o 
   1   6   3     2091.99     2104.09     74.58 o 
   2   6   3        6.17        9.73     40.37 o 
   3   6   3       58.54       56.85     49.66 o 
   4   6   3      394.16      459.13     62.48 o 
   5   6   3      219.99      266.26     72.12 o 
   6   6   3       12.54       -7.48     75.70 o 
   7   6   3      114.66       59.61     89.90 o 
   8   6   3       11.49      121.56    115.99 o 
   9   6   3       87.29      105.57    185.91 o 
  10   6   3       88.27       92.65    205.51 o 
 -12   7   3        2.85     -146.25    460.94 o 
 -11   7   3      149.96      -19.97    463.24 o 
 -10   7   3       19.45     -267.96    178.64 o 
  -9   7   3     1247.22      995.85    174.33 o 
  -8   7   3      871.99      602.25    147.71 o 
  -7   7   3      538.01      355.21    124.62 o 
  -6   7   3     1424.71     1331.95    142.55 o 
  -5   7   3     1860.32     1715.94    112.09 o 
  -4   7   3      627.43      680.40     78.43 o 
  -3   7   3     9656.35     9221.58    279.78 o 
  -2   7   3     1425.53     1353.18     66.00 o 
  -1   7   3      146.43      125.93     43.86 o 
   0   7   3     2323.31     2333.85     95.98 o 
   1   7   3     2861.71     2923.50     95.68 o 
   2   7   3     2525.37     2786.59     94.07 o 
   3   7   3     1882.87     1934.63     83.99 o 
   4   7   3      267.57      271.44     63.14 o 
   5   7   3       63.94       77.11     68.50 o 
   6   7   3      160.58      140.15     78.11 o 
   7   7   3        7.95      -69.42     98.57 o 
   8   7   3      585.84      574.43    174.95 o 
   9   7   3        3.41      -29.69    192.67 o 
  10   7   3      137.07      217.77    217.74 o 
 -12   8   3       57.33      265.27    276.92 o 
 -11   8   3      319.71      108.77    286.93 o 
 -10   8   3      162.63     -271.63    181.09 o 
  -9   8   3      656.92      472.02    161.98 o 
  -8   8   3      422.73      322.26    136.69 o 
  -7   8   3      301.38      259.14    119.68 o 
  -6   8   3      313.47      395.03    109.35 o 
  -5   8   3       13.77       27.21     81.28 o 
  -4   8   3       28.32      -53.16     72.04 o 
  -3   8   3      481.70      512.13     72.85 o 
  -2   8   3     8166.98     8049.78    203.65 o 
  -1   8   3       61.49       26.24     45.15 o 
   0   8   3     7545.37     7312.56    220.04 o 
   1   8   3     8744.75     7914.00    205.11 o 
   2   8   3     3348.18     3360.44    110.72 o 
   3   8   3     2736.83     2755.37    100.39 o 
   4   8   3     6847.20     6943.70    191.16 o 
   5   8   3     2912.64     3085.89    119.05 o 
   6   8   3      368.07      353.95     90.96 o 
   7   8   3      673.32      664.33    169.18 o 
   8   8   3      222.16      215.03    187.98 o 
   9   8   3      128.91      382.47    196.82 o 
  10   8   3        3.24      349.85    223.82 o 
 -11   9   3       32.23     -109.94    407.78 o 
 -10   9   3       83.71     -267.45    190.14 o 
  -9   9   3      169.98       45.62    155.43 o 
  -8   9   3        0.08      -80.51    142.71 o 
  -7   9   3      282.34      195.03    119.60 o 
  -6   9   3      550.69      504.60    105.85 o 
  -5   9   3      710.77      923.68    110.38 o 
  -4   9   3       30.82       31.85     75.42 o 
  -3   9   3      816.63      924.66     89.65 o 
  -2   9   3      405.62      635.63     87.34 o 
  -1   9   3     1186.47     1247.77     70.18 o 
   0   9   3     4690.59     4617.79    136.77 o 
   1   9   3      112.71      143.41     68.19 o 
   2   9   3      726.07      945.84     91.79 o 
   3   9   3     1833.86     1815.93    140.94 o 
   4   9   3     1743.18     1658.21    104.28 o 
   5   9   3     1290.35     1272.37     89.02 o 
   6   9   3      895.70      988.35    113.52 o 
   7   9   3      255.82      232.94    231.45 o 
   8   9   3      210.38      110.13    189.72 o 
   9   9   3      163.61       61.64    198.83 o 
  10   9   3       55.76      293.10    238.14 o 
 -11  10   3        0.57      -76.01    232.67 o 
 -10  10   3       87.47     -178.55    259.19 o 
  -9  10   3       13.78      -89.16    160.39 o 
  -8  10   3       76.12       17.07    144.08 o 
  -7  10   3      753.88      661.90    131.44 o 
  -6  10   3       94.30      -14.05    109.81 o 
  -5  10   3      205.25      151.32     92.06 o 
  -4  10   3      579.12      596.31    152.48 o 
  -3  10   3       73.81       97.93     75.99 o 
  -2  10   3      815.13      901.71     85.09 o 
  -1  10   3     5577.79     5605.10    186.67 o 
   0  10   3     1212.10     1490.43    106.12 o 
   1  10   3     4840.20     4656.58    161.04 o 
   2  10   3      457.50      515.47     70.03 o 
   3  10   3      821.19      953.19     84.09 o 
   4  10   3     3765.69     3943.47    139.83 o 
   5  10   3      484.10      561.92     86.56 o 
   6  10   3     2426.13     2340.47    219.03 o 
   7  10   3      783.11      793.03    217.37 o 
   8  10   3      180.90      164.72    195.27 o 
   9  10   3      150.01      260.63    219.33 o 
  10  10   3      259.65      156.77    242.10 o 
 -11  11   3        0.10      235.59    318.24 o 
 -10  11   3       61.34     -137.86    193.79 o 
  -9  11   3      295.69      175.04    172.82 o 
  -8  11   3       72.99      -37.72    142.72 o 
  -7  11   3        3.51     -119.45    131.42 o 
  -6  11   3     1964.68     1862.24    146.83 o 
  -5  11   3     4152.95     3859.01    178.87 o 
  -4  11   3       14.29       23.86     91.51 o 
  -3  11   3     4686.07     4430.44    193.12 o 
  -2  11   3     3768.60     3648.38    146.08 o 
  -1  11   3      951.34     1158.63     81.36 o 
   0  11   3      151.98      246.71     80.53 o 
   1  11   3     2199.74     2156.45    169.54 o 
   2  11   3       44.74       16.04     72.03 o 
   3  11   3       60.02       15.31     72.39 o 
   4  11   3       29.71        9.30     78.57 o 
   5  11   3        8.31     -113.81    163.32 o 
   6  11   3        9.35     -111.69    177.29 o 
   7  11   3     1367.00     1416.77    230.63 o 
   8  11   3      480.82      438.43    228.40 o 
   9  11   3       63.04      -44.57    410.50 o 
 -10  12   3        8.29     -288.59    197.66 o 
  -9  12   3      226.51     -174.92    261.65 o 
  -8  12   3      347.47      136.16    143.18 o 
  -7  12   3      312.48      171.93    133.04 o 
  -6  12   3        3.49      -50.59    125.02 o 
  -5  12   3      255.91      168.45    115.01 o 
  -4  12   3      561.87      494.22    112.21 o 
  -3  12   3      835.40      899.74    110.13 o 
  -2  12   3       18.68       47.88     87.39 o 
  -1  12   3      335.09      384.51     88.26 o 
   0  12   3     2456.54     2369.97    113.89 o 
   1  12   3     1471.78     1562.29    116.10 o 
   2  12   3       89.43       12.63     76.90 o 
   3  12   3       79.84       44.37     78.87 o 
   4  12   3     1131.81     1393.30    148.35 o 
   5  12   3        5.09      -35.09    255.69 o 
   6  12   3      608.69      473.86    203.65 o 
   7  12   3      207.72      199.34    208.76 o 
   8  12   3        9.56     -165.77    216.73 o 
   9  12   3       71.65     -138.28    390.96 o 
 -10  13   3        2.53     -248.20    273.24 o 
  -9  13   3      126.34      -68.53    187.86 o 
  -8  13   3      147.82       -2.22    147.81 o 
  -7  13   3        0.91     -165.03    136.75 o 
  -6  13   3      143.74       31.93    128.45 o 
  -5  13   3      294.67      230.21    120.21 o 
  -4  13   3        9.05       54.30    106.49 o 
  -3  13   3     1553.24     1665.93    127.13 o 
  -2  13   3       48.49       62.06     91.51 o 
  -1  13   3      400.64      426.96     97.06 o 
   0  13   3     6387.18     6166.66    245.75 o 
   1  13   3      240.03      144.40     96.23 o 
   2  13   3     1271.70     1448.08    105.93 o 
   3  13   3     1908.31     1886.74    113.76 o 
   4  13   3       21.10      -95.11    136.68 o 
   5  13   3      416.02      461.61    188.72 o 
   6  13   3      490.37      436.74    218.69 o 
   7  13   3       25.01     -100.12    219.83 o 
   8  13   3      112.44      -54.22    244.45 o 
 -10  14   3        5.78     -356.90    270.26 o 
  -9  14   3       14.64     -216.53    177.83 o 
  -8  14   3      151.69      -75.12    168.09 o 
  -7  14   3       14.67      -78.93    156.71 o 
  -6  14   3        1.16      -19.67    133.44 o 
  -5  14   3        3.93      -77.10    120.59 o 
  -4  14   3       13.58       22.27    112.38 o 
  -3  14   3      238.84      408.42    117.60 o 
  -2  14   3      154.69      276.07    105.16 o 
  -1  14   3      144.31      176.54    101.64 o 
   0  14   3     2227.09     2134.77    184.53 o 
   1  14   3      513.96      789.91    100.97 o 
   2  14   3     1282.07     1455.74    130.12 o 
   3  14   3      610.38      503.67    141.41 o 
   4  14   3     1753.62     2132.80    329.97 o 
   5  14   3     1419.75     1545.94    290.87 o 
   6  14   3      746.64      763.73    244.80 o 
   7  14   3      769.42      741.91    248.26 o 
   8  14   3       71.35      -71.43    263.33 o 
  -9  15   3       69.25      -94.75    194.02 o 
  -8  15   3       41.14      -61.73    183.45 o 
  -7  15   3        1.21     -244.92    163.28 o 
  -6  15   3     1014.68      839.77    169.77 o 
  -5  15   3        5.80      -48.95    128.37 o 
  -4  15   3      466.77      359.71    135.33 o 
  -3  15   3       16.96       71.20    115.26 o 
  -2  15   3     1751.11     1904.89    149.79 o 
  -1  15   3     1190.64     1268.41    130.78 o 
   0  15   3      216.97      151.61    134.86 o 
   1  15   3        2.32     -129.97    104.62 o 
   2  15   3      883.40      845.65    182.31 o 
   3  15   3      739.58      843.51    164.17 o 
   4  15   3     1054.64     1199.73    356.55 o 
   5  15   3      195.38      -46.35    213.05 o 
   6  15   3      805.14      798.84    250.21 o 
   7  15   3      720.32      886.96    280.69 o 
   8  15   3       42.00     -221.93    286.96 o 
  -8  16   3      279.56      -23.66    189.00 o 
  -7  16   3       63.06      -93.47    160.58 o 
  -6  16   3       31.80       32.14    159.43 o 
  -5  16   3      102.99       77.85    146.50 o 
  -4  16   3     1300.52     1356.72    163.38 o 
  -3  16   3       32.33       71.63    132.92 o 
  -2  16   3     1646.65     1634.83    154.34 o 
  -1  16   3       51.03     -107.28    143.94 o 
   0  16   3      260.81       75.49    126.79 o 
   1  16   3      856.20      680.75    279.92 o 
   2  16   3      103.83       62.55    265.85 o 
   3  16   3      634.24      574.66    214.30 o 
   4  16   3      151.89      380.22    236.92 o 
   5  16   3        8.70      -97.30    335.44 o 
   6  16   3      434.68      277.06    354.99 o 
   7  16   3      649.42      706.45    276.88 o 
  -8  17   3      226.06       96.32    192.98 o 
  -7  17   3        4.87      -81.06    181.57 o 
  -6  17   3      355.20      309.15    174.64 o 
  -5  17   3      213.42      169.52    161.60 o 
  -4  17   3        0.76      -94.58    136.76 o 
  -3  17   3      468.86      559.25    151.29 o 
  -2  17   3      235.49      262.91    134.59 o 
  -1  17   3       30.27      -62.33    156.27 o 
   0  17   3      328.13      195.14    131.00 o 
   1  17   3      143.97       -7.12    207.23 o 
   2  17   3        2.37     -164.20    287.74 o 
   3  17   3       35.80       38.64    359.68 o 
   4  17   3        5.71     -207.58    222.75 o 
   5  17   3        7.68     -381.14    386.26 o 
   6  17   3       29.48     -541.31    496.51 o 
  -7  18   3       87.33      177.19    190.37 o 
  -6  18   3       31.76       43.88    180.76 o 
  -5  18   3        4.13      -74.39    169.57 o 
  -4  18   3     1502.49     1466.75    187.15 o 
  -3  18   3      277.92       37.96    147.62 o 
  -2  18   3      386.44      357.44    144.39 o 
  -1  18   3       21.93       57.49    177.66 o 
   0  18   3      918.98     1002.76    222.47 o 
   1  18   3      158.12      147.28    231.10 o 
   2  18   3        1.17     -138.24    201.45 o 
   3  18   3       48.14      143.87    322.15 o 
   4  18   3      135.27      150.28    248.62 o 
   5  18   3       29.15      -60.00    264.47 o 
  -6  19   3        6.75      -39.55    187.61 o 
  -5  19   3       32.07     -105.88    181.26 o 
  -4  19   3      103.32      142.08    176.93 o 
  -3  19   3      113.85      169.59    167.90 o 
  -2  19   3       35.03      -22.32    202.64 o 
  -1  19   3      528.16      764.71    311.20 o 
   0  19   3      830.25      857.61    263.58 o 
   1  19   3       48.85     -107.10    217.43 o 
   2  19   3      580.52      476.97    359.68 o 
   3  19   3      806.96      946.11    329.97 o 
   4  19   3       76.04        7.82    353.42 o 
  -5  20   3       87.62       48.72    198.19 o 
  -4  20   3       80.84       -8.38    180.91 o 
  -3  20   3       71.72      341.65    181.47 o 
  -2  20   3        8.69     -197.04    306.51 o 
  -1  20   3      183.67      -93.49    250.09 o 
   0  20   3      141.76       -5.41    254.24 o 
   1  20   3      469.62      131.36    389.39 o 
   2  20   3       41.25     -250.21    323.71 o 
   3  20   3      262.41      115.72    375.32 o 
  -3  21   3        1.16      -10.89    234.40 o 
  -2  21   3      414.76      298.69    344.04 o 
  -1  21   3       19.92     -169.85    265.54 o 
   0  21   3      181.23     -255.15    268.07 o 
   1  21   3       12.95      -96.96    414.41 o 
 -12   0   4       47.60      594.25    494.17 o 
 -11   0   4        0.89      142.31    447.25 o 
 -10   0   4     1121.67     1089.99    462.89 o 
  -9   0   4      866.23     1291.93    276.80 o 
  -8   0   4        0.38      -66.78    268.98 o 
  -7   0   4       30.44        4.58    264.29 o 
  -6   0   4     7468.17     8718.28    797.55 o 
  -5   0   4      779.43      812.62    115.72 o 
  -4   0   4      180.52      281.91     69.03 o 
  -3   0   4     1120.94     1120.27    133.71 o 
  -2   0   4      352.74      534.05     54.66 o 
  -1   0   4      873.20      987.87     60.82 o 
   0   0   4    14325.14    14923.57    608.33 o 
   1   0   4    14067.54    14501.34    595.82 o 
   2   0   4     6581.68     6716.82    240.66 o 
   3   0   4    12147.94    11983.58    508.24 o 
   4   0   4    15062.33    14861.02    628.66 o 
   5   0   4      204.65      276.11     98.74 o 
   6   0   4     7246.09     7234.25    362.81 o 
   8   0   4       53.53       -6.26    187.66 o 
   9   0   4      154.84      320.58    218.94 o 
  10   0   4      447.69      631.78    248.65 o 
 -12   1   4      175.57      402.55    394.08 o 
 -11   1   4        2.08      -89.18    311.16 o 
 -10   1   4       20.52      213.68    207.57 o 
  -9   1   4      172.52       84.59    167.33 o 
  -8   1   4        1.66     -200.18    147.85 o 
  -7   1   4      839.50     1011.54    102.02 o 
  -6   1   4      547.33      617.35     77.64 o 
  -5   1   4     2201.58     2258.06     91.47 o 
  -4   1   4    10620.67    10432.12    254.71 o 
  -3   1   4      592.17      754.61     49.45 o 
  -2   1   4     1246.30     1278.56     58.01 o 
  -1   1   4      370.22      397.59     31.97 o 
   0   1   4     6823.89     6913.37    213.41 o 
   1   1   4      507.53      650.28     46.32 o 
   2   1   4        3.28      -47.85     33.06 o 
   3   1   4      689.56      702.02     67.04 o 
   4   1   4       29.06      -42.64     59.56 o 
   5   1   4      192.09      198.15     70.50 o 
   6   1   4     1484.32     1360.02    109.48 o 
   7   1   4       40.99      -55.75    108.92 o 
   8   1   4      184.99     -104.34    124.10 o 
   9   1   4       94.92      212.52    154.11 o 
  10   1   4      167.37      223.70    169.18 o 
 -12   2   4        6.14      213.68    347.76 o 
 -11   2   4        5.78      101.89    320.60 o 
 -10   2   4      154.45       28.76    275.93 o 
  -9   2   4      128.94     -108.63    165.12 o 
  -8   2   4      137.33     -176.61    141.90 o 
  -7   2   4      138.51       98.83     85.28 o 
  -6   2   4      231.92      272.28     97.51 o 
  -5   2   4      304.76      242.41     56.72 o 
  -4   2   4       44.87       82.76     87.61 o 
  -3   2   4     1162.13     1227.88     58.46 o 
  -2   2   4      858.01      886.95     59.82 o 
  -1   2   4     1013.92     1095.28     67.66 o 
   0   2   4     2667.65     2674.71     88.51 o 
   1   2   4      351.11      309.26     40.28 o 
   2   2   4       90.00      132.61     41.87 o 
   3   2   4     1812.27     1705.49     72.46 o 
   4   2   4     1896.96     1698.14    109.70 o 
   5   2   4       19.96       67.90     77.06 o 
   6   2   4     1091.95     1114.66    133.72 o 
   7   2   4      115.45      137.46    113.08 o 
   8   2   4      109.16        9.29    127.04 o 
   9   2   4       16.84       22.62    152.01 o 
  10   2   4       19.83      120.96    161.26 o 
 -12   3   4       11.96      -76.92    347.95 o 
 -11   3   4        0.54       96.56    236.46 o 
 -10   3   4      332.61      343.60    203.49 o 
  -9   3   4      112.65     -247.71    165.14 o 
  -8   3   4        2.28     -210.11    140.07 o 
  -7   3   4     1401.45     1455.17    152.93 o 
  -6   3   4     6194.47     6623.42    189.04 o 
  -5   3   4       31.77       57.14     55.53 o 
  -4   3   4     7334.12     6898.73    177.63 o 
  -3   3   4    17267.13    16429.15    453.92 o 
  -2   3   4     2827.60     2534.31     93.22 o 
  -1   3   4    11639.74    11504.84    296.38 o 
   0   3   4     9446.53     9413.82    249.75 o 
   1   3   4     2587.74     2726.55     95.87 o 
   2   3   4        3.83        4.32     43.60 o 
   3   3   4      711.58      766.70     56.93 o 
   4   3   4       21.15      -41.69     54.20 o 
   5   3   4        0.40       -3.21     71.46 o 
   6   3   4       92.25       45.94     84.51 o 
   7   3   4     1022.61      995.18    132.97 o 
   8   3   4      598.86      643.81    147.80 o 
   9   3   4      485.53      540.41    161.64 o 
  10   3   4      651.76      841.67    175.27 o 
 -12   4   4      100.20      394.21    336.87 o 
 -11   4   4       53.02      -91.59    215.12 o 
 -10   4   4      246.51      154.83    353.48 o 
  -9   4   4      287.54       22.56    169.73 o 
  -8   4   4      147.16      -10.29    150.02 o 
  -7   4   4       73.37       74.78    125.04 o 
  -6   4   4      559.93      766.35    116.22 o 
  -5   4   4       19.33      -13.93     49.21 o 
  -4   4   4     4760.99     4427.09    126.74 o 
  -3   4   4      697.26      769.17     54.73 o 
  -2   4   4      918.07      963.26     54.71 o 
  -1   4   4     2126.01     2141.05     72.81 o 
   0   4   4     4419.65     4521.81    135.46 o 
   1   4   4     3337.19     3466.18    112.48 o 
   2   4   4     2295.42     2434.22     82.71 o 
   3   4   4     5046.53     4712.18    133.86 o 
   4   4   4     2633.06     2542.44    110.08 o 
   5   4   4        5.63     -114.30     76.20 o 
   6   4   4      418.27      450.61     93.41 o 
   7   4   4      947.60     1102.29    181.30 o 
   8   4   4      130.00      249.98    139.38 o 
   9   4   4        0.91      213.27    148.84 o 
  10   4   4       37.82       25.02    237.70 o 
 -12   5   4       24.06      -14.10    251.76 o 
 -11   5   4       21.88     -416.63    347.37 o 
 -10   5   4        0.33     -313.42    246.01 o 
  -9   5   4      433.86      255.54    176.72 o 
  -8   5   4      158.81      -22.35    136.84 o 
  -7   5   4       83.47      -77.39    109.44 o 
  -6   5   4      369.89      342.07    102.79 o 
  -5   5   4      345.14      338.55    116.66 o 
  -4   5   4      816.37      919.92     69.30 o 
  -3   5   4      169.03      193.75     46.02 o 
  -2   5   4     1009.11     1071.49     60.56 o 
  -1   5   4      179.64      174.48     42.87 o 
   0   5   4    13741.37    13380.50    314.05 o 
   1   5   4      994.62     1142.04     57.94 o 
   2   5   4      433.03      516.25     49.53 o 
   3   5   4      935.87     1186.54     95.93 o 
   4   5   4       57.66       13.19     67.98 o 
   5   5   4     3123.80     2969.05    131.75 o 
   6   5   4        6.47      -30.08     91.05 o 
   7   5   4      269.19      217.97    107.86 o 
   8   5   4       23.57      189.87    130.33 o 
   9   5   4        4.19       32.72    152.91 o 
  10   5   4       48.66      153.25    250.21 o 
 -12   6   4       25.17      146.92    251.17 o 
 -11   6   4        0.56       74.90    249.81 o 
 -10   6   4      382.66      244.51    197.45 o 
  -9   6   4      326.31      159.40    168.78 o 
  -8   6   4        0.40     -186.97    137.56 o 
  -7   6   4      472.38      488.45    159.85 o 
  -6   6   4      892.91      963.39    187.63 o 
  -5   6   4      411.63      346.97     88.51 o 
  -4   6   4       47.82       87.11     49.04 o 
  -3   6   4      637.81      636.38     55.87 o 
  -2   6   4     2771.51     2687.68     91.33 o 
  -1   6   4      204.11      172.93     44.44 o 
   0   6   4    13563.26    13694.03    322.95 o 
   1   6   4     5124.37     4644.50    148.22 o 
   2   6   4      870.03     1022.30     67.94 o 
   3   6   4     9151.87     9277.51    263.95 o 
   4   6   4     6353.55     6320.55    279.67 o 
   5   6   4      159.92       71.61     83.38 o 
   6   6   4     4461.89     4398.54    170.83 o 
   7   6   4     2104.23     2430.81    163.95 o 
   8   6   4      234.57      268.23    125.84 o 
   9   6   4      252.13      222.06    264.29 o 
  10   6   4      156.41      304.95    264.29 o 
 -12   7   4       21.38      223.92    337.79 o 
 -11   7   4      208.09        4.62    230.39 o 
 -10   7   4        1.33     -184.69    209.40 o 
  -9   7   4      229.96      125.09    163.66 o 
  -8   7   4      366.09       97.94    148.14 o 
  -7   7   4     1226.96     1121.08    212.64 o 
  -6   7   4      252.56      200.64    105.90 o 
  -5   7   4       42.51       46.50     82.56 o 
  -4   7   4      934.83     1176.40    142.92 o 
  -3   7   4     2702.02     2596.38     92.96 o 
  -2   7   4     2191.35     2145.19     84.08 o 
  -1   7   4     1545.61     1596.09     72.59 o 
   0   7   4     1373.04     1454.55     71.26 o 
   1   7   4     3527.28     3417.07    123.26 o 
   2   7   4     1174.18     1203.91     69.30 o 
   3   7   4      225.91      200.10     75.00 o 
   4   7   4     1108.89     1266.98    101.44 o 
   5   7   4      174.60       75.46     84.61 o 
   6   7   4     2114.58     2119.00    133.13 o 
   7   7   4      289.33      346.02    111.50 o 
   8   7   4       11.26      159.80    180.67 o 
   9   7   4      261.70      329.97    289.31 o 
  10   7   4      360.11      767.84    312.76 o 
 -11   8   4       13.42     -161.24    238.89 o 
 -10   8   4       93.24     -145.18    188.81 o 
  -9   8   4       16.86      -83.37    155.40 o 
  -8   8   4      344.52      179.38    136.71 o 
  -7   8   4       12.31       26.97    114.04 o 
  -6   8   4        2.79      -68.17    100.98 o 
  -5   8   4     1489.53     1530.52    184.19 o 
  -4   8   4      906.84      963.77    109.21 o 
  -3   8   4        0.98       34.63     68.37 o 
  -2   8   4     1057.32      975.07     68.60 o 
  -1   8   4     1836.88     1889.86     82.21 o 
   0   8   4      180.42      226.91     56.64 o 
   1   8   4      533.84      663.20     67.20 o 
   2   8   4       88.60      -27.53     96.06 o 
   3   8   4      540.89      689.05     86.94 o 
   4   8   4      147.44      189.07    104.35 o 
   5   8   4       11.22      -86.76     85.55 o 
   6   8   4      707.15      801.10    129.85 o 
   7   8   4       64.54       30.35    112.92 o 
   8   8   4       34.37       54.75    184.58 o 
   9   8   4      224.00      198.31    211.76 o 
 -11   9   4        4.93     -326.23    217.48 o 
 -10   9   4      266.90      163.27    190.72 o 
  -9   9   4       13.41      -62.11    163.26 o 
  -8   9   4       36.06        1.04    144.36 o 
  -7   9   4      894.20      782.09    136.37 o 
  -6   9   4     1667.84     1538.99    139.37 o 
  -5   9   4      225.73      288.74    100.74 o 
  -4   9   4      807.34      837.96    116.42 o 
  -3   9   4     7677.22     7036.69    234.36 o 
  -2   9   4      874.26      906.76     76.11 o 
  -1   9   4     3567.39     3462.23    166.38 o 
   0   9   4     5337.60     4821.52    247.99 o 
   1   9   4     1102.81     1289.01    129.34 o 
   2   9   4      764.88      911.80    106.13 o 
   3   9   4     1095.10     1210.01    105.84 o 
   4   9   4      388.99      287.15     92.16 o 
   5   9   4      367.53      427.73     99.69 o 
   6   9   4      130.15       63.96    108.36 o 
   7   9   4      236.14      165.01    173.95 o 
   8   9   4      253.13      164.05    203.32 o 
   9   9   4      274.72      198.65    211.49 o 
 -11  10   4       31.42     -266.91    362.21 o 
 -10  10   4       44.55       19.62    180.77 o 
  -9  10   4      702.16      710.19    179.22 o 
  -8  10   4        1.70     -128.93    151.19 o 
  -7  10   4        2.13      -58.35    123.02 o 
  -6  10   4     1428.92     1357.03    185.69 o 
  -5  10   4      999.93      986.19    117.16 o 
  -4  10   4      390.37      319.17     92.42 o 
  -3  10   4      398.76      592.09     95.83 o 
  -2  10   4      163.73      169.12     77.23 o 
  -1  10   4     2231.08     1994.12     94.50 o 
   0  10   4     2650.30     2616.38    137.51 o 
   1  10   4      991.52     1147.19    135.43 o 
   2  10   4     1087.91     1337.90    127.73 o 
   3  10   4     3905.12     3943.59    158.98 o 
   4  10   4     2628.95     2777.04    141.21 o 
   5  10   4      547.23      662.10    108.88 o 
   6  10   4     1140.65     1181.97    196.00 o 
   7  10   4      687.22     1047.42    216.54 o 
   8  10   4      173.77      163.12    210.98 o 
   9  10   4        3.08      138.35    258.81 o 
 -11  11   4       40.21     -256.13    331.29 o 
 -10  11   4       20.53     -166.32    233.82 o 
  -9  11   4      198.60      -82.17    163.69 o 
  -8  11   4      242.69      -52.49    141.68 o 
  -7  11   4        4.40      -69.41    129.47 o 
  -6  11   4      421.09      269.64    150.97 o 
  -5  11   4       18.91      -28.77     99.55 o 
  -4  11   4      268.28      204.65    101.09 o 
  -3  11   4     1149.71     1377.95    163.60 o 
  -2  11   4     1458.08     1775.27    119.03 o 
  -1  11   4      581.13      576.92     90.03 o 
   0  11   4      506.65      455.25    119.38 o 
   1  11   4      869.54      936.57     91.40 o 
   2  11   4     3012.04     2838.52    139.03 o 
   3  11   4     1343.80     1479.81    122.52 o 
   4  11   4        1.94      -99.09     97.05 o 
   5  11   4       54.24      -76.26    167.72 o 
   6  11   4     1084.00      881.75    206.66 o 
   7  11   4      299.68       18.41    197.36 o 
   8  11   4      107.41      144.95    222.57 o 
   9  11   4       86.57      585.85    253.98 o 
 -10  12   4       45.48     -122.18    190.61 o 
  -9  12   4       61.99       13.36    176.67 o 
  -8  12   4       34.47     -131.10    160.03 o 
  -7  12   4      640.45      411.25    148.64 o 
  -6  12   4      115.86      194.28    126.22 o 
  -5  12   4      176.50      212.24    110.70 o 
  -4  12   4       25.37       96.41    105.87 o 
  -3  12   4      498.61      486.39    102.62 o 
  -2  12   4     1031.45     1061.50    112.13 o 
  -1  12   4      564.80      601.16     95.55 o 
   0  12   4     1069.61     1238.86    116.04 o 
   1  12   4      414.03      715.20     95.89 o 
   2  12   4      295.75      251.49    210.17 o 
   3  12   4     6643.83     6744.00    230.88 o 
   4  12   4      127.92      148.49    107.42 o 
   5  12   4        6.74       -2.40    187.75 o 
   6  12   4      692.94      489.32    415.98 o 
   7  12   4      879.99     1173.69    246.05 o 
   8  12   4       28.92     -264.12    228.97 o 
 -10  13   4       33.82     -235.23    227.64 o 
  -9  13   4       14.55      -78.90    175.81 o 
  -8  13   4       93.29      -52.89    163.22 o 
  -7  13   4       30.63      -90.14    138.57 o 
  -6  13   4     1426.41     1240.04    159.19 o 
  -5  13   4       98.18      169.08    118.64 o 
  -4  13   4     1115.75     1145.51    125.78 o 
  -3  13   4     1009.70     1137.50    121.46 o 
  -2  13   4      273.63      301.19    103.77 o 
  -1  13   4      165.12      138.78     95.44 o 
   0  13   4     1328.62     1711.37    149.10 o 
   1  13   4       93.78      255.39    109.75 o 
   2  13   4     1209.50     1116.28    123.60 o 
   3  13   4        2.58       80.73    115.34 o 
   4  13   4        4.80      -61.32    186.31 o 
   5  13   4      265.82      331.40    214.87 o 
   6  13   4      655.70      448.28    223.78 o 
   7  13   4       61.21      195.86    230.88 o 
   8  13   4        8.70      -71.58    250.99 o 
  -9  14   4       51.95     -124.63    186.85 o 
  -8  14   4       70.44     -117.97    216.20 o 
  -7  14   4      134.53      238.15    152.69 o 
  -6  14   4       66.99      -15.58    137.03 o 
  -5  14   4     1559.71     1334.49    160.58 o 
  -4  14   4     1552.95     1581.80    151.07 o 
  -3  14   4        5.93      -31.66    108.68 o 
  -2  14   4      637.56      677.21    117.97 o 
  -1  14   4     1964.85     1998.82    142.71 o 
   0  14   4      348.67      312.30    126.71 o 
   1  14   4      898.97      987.01    143.50 o 
   2  14   4      142.95      147.26    121.79 o 
   3  14   4        1.08      -52.95    195.17 o 
   4  14   4       73.37      -89.96    202.36 o 
   5  14   4       37.98      -45.17    210.33 o 
   6  14   4      237.15      130.02    235.00 o 
   7  14   4        7.14      154.49    257.49 o 
  -9  15   4      161.28     -191.79    194.20 o 
  -8  15   4        7.59      -38.76    168.92 o 
  -7  15   4        5.95      -45.63    158.60 o 
  -6  15   4      805.97      798.38    161.14 o 
  -5  15   4      111.82      165.98    145.98 o 
  -4  15   4     1214.20     1280.20    157.23 o 
  -3  15   4      972.47      908.97    141.05 o 
  -2  15   4        3.16        7.54    110.76 o 
  -1  15   4      807.88      837.56    122.22 o 
   0  15   4      695.44      864.03    132.46 o 
   1  15   4       60.06      -24.54    134.17 o 
   2  15   4      529.03      511.84    210.98 o 
   3  15   4      716.14      727.52    233.94 o 
   4  15   4       19.67     -260.74    248.65 o 
   5  15   4      123.08      212.24    235.22 o 
   6  15   4        9.89      -63.25    255.12 o 
   7  15   4       52.33      260.38    263.00 o 
  -8  16   4        4.23      -91.97    187.91 o 
  -7  16   4       30.30       34.12    179.03 o 
  -6  16   4      333.87      462.67    171.62 o 
  -5  16   4      232.81      -13.62    137.93 o 
  -4  16   4       70.94       63.67    141.58 o 
  -3  16   4      689.29      675.14    131.79 o 
  -2  16   4      944.11     1013.04    143.65 o 
  -1  16   4        9.65       21.93    148.99 o 
   0  16   4     1039.52     1220.50    185.81 o 
   1  16   4      317.46      287.24    171.24 o 
   2  16   4     1599.69     1530.98    333.09 o 
   3  16   4      436.96      329.79    234.46 o 
   4  16   4      546.32      430.26    248.68 o 
   5  16   4        2.05     -291.04    246.57 o 
   6  16   4      918.90      783.82    273.83 o 
  -7  17   4      108.10      -16.20    185.01 o 
  -6  17   4      106.68      -14.55    166.01 o 
  -5  17   4       62.87       27.18    164.13 o 
  -4  17   4       91.54       58.14    145.54 o 
  -3  17   4      137.50      109.75    149.69 o 
  -2  17   4      171.03      193.68    142.03 o 
  -1  17   4      570.58      716.23    225.19 o 
   0  17   4        1.51      -86.12    165.57 o 
   1  17   4        6.73     -452.73    301.82 o 
   2  17   4     1465.18     1806.22    328.40 o 
   3  17   4     1368.17     1626.38    358.12 o 
   4  17   4       12.53       59.47    255.88 o 
   5  17   4     1556.00     1469.79    466.02 o 
  -7  18   4       94.68        0.66    195.08 o 
  -6  18   4      119.76       -1.82    181.48 o 
  -5  18   4      115.77      198.69    174.28 o 
  -4  18   4        8.03       32.13    171.20 o 
  -3  18   4       80.37      227.89    159.51 o 
  -2  18   4      749.34      655.54    160.57 o 
  -1  18   4        5.85       -4.69    222.06 o 
   0  18   4       44.29     -306.51    342.48 o 
   1  18   4      115.35     -279.92    326.84 o 
   2  18   4        2.02     -115.72    333.09 o 
   3  18   4      388.73      340.91    303.38 o 
   4  18   4       33.54        3.13    345.61 o 
   5  18   4       87.24      110.02    287.63 o 
  -5  19   4       10.94      208.38    189.94 o 
  -4  19   4       52.30      -26.38    167.60 o 
  -3  19   4      163.18      379.37    172.12 o 
  -2  19   4      308.51      265.85    267.41 o 
   0  19   4       87.94     -111.03    328.40 o 
   1  19   4       42.31     -190.79    367.50 o 
   2  19   4       10.79      142.31    359.68 o 
   3  19   4        0.26     -121.98    364.37 o 
  -4  20   4      303.65      341.05    191.67 o 
  -3  20   4        0.47       13.88    179.25 o 
  -1  20   4      565.73      891.38    450.38 o 
   0  20   4        0.64     -328.40    398.78 o 
   1  20   4       74.62     -184.53    342.48 o 
   2  20   4      164.65      -35.97    394.08 o 
 -12   1   5       30.71       83.98    368.05 o 
 -11   1   5        0.25      -99.12    456.64 o 
 -10   1   5       31.96     -142.82    300.22 o 
  -9   1   5        4.78     -268.76    179.18 o 
  -8   1   5      995.71     1050.69    129.11 o 
  -7   1   5     1715.31     2012.32    194.03 o 
  -6   1   5       13.81       10.29     69.43 o 
  -5   1   5       21.10       14.39     59.09 o 
  -4   1   5    20704.22    20273.71    511.79 o 
  -3   1   5     2072.23     2109.19    117.48 o 
  -2   1   5     2949.11     2840.84     87.75 o 
  -1   1   5     3767.48     3524.79     98.28 o 
   0   1   5    10388.17    10248.37    310.72 o 
   1   1   5       24.15       54.34     41.66 o 
   2   1   5     5426.36     5661.86    194.61 o 
   3   1   5     1032.64     1072.41     91.76 o 
   4   1   5       71.48       67.60     76.70 o 
   5   1   5      474.71      368.86     95.08 o 
   6   1   5      464.82      607.99    130.58 o 
   7   1   5        4.78      -72.72    127.17 o 
   8   1   5      149.57      198.61    138.86 o 
   9   1   5      185.98      212.48    164.98 o 
  10   1   5      188.39      345.67    186.21 o 
 -12   2   5       47.71      -19.10    347.78 o 
 -11   2   5      159.18      262.48    337.79 o 
 -10   2   5      182.84      208.99    208.40 o 
  -9   2   5       13.69     -216.37    165.95 o 
  -8   2   5      519.18      594.21    161.68 o 
  -7   2   5      595.17      938.54    100.62 o 
  -6   2   5      550.59      727.23    146.94 o 
  -5   2   5      152.09      236.62     59.21 o 
  -4   2   5      454.05      701.59     62.32 o 
  -3   2   5        8.40       37.03     42.12 o 
  -2   2   5      680.03      897.78     53.80 o 
  -1   2   5     3428.46     3437.40    112.00 o 
   0   2   5     3301.94     3169.23    125.47 o 
   1   2   5      601.31      738.62     66.60 o 
   2   2   5     7406.74     7285.64    208.99 o 
   3   2   5     8623.58     8164.32    265.86 o 
   4   2   5     1029.98     1203.27    160.29 o 
   5   2   5     3979.40     3963.25    171.39 o 
   6   2   5     2403.76     2357.40    138.01 o 
   7   2   5      411.27      589.96    140.91 o 
   8   2   5       96.67      -91.18    143.43 o 
   9   2   5      150.02      281.94    165.18 o 
  10   2   5       60.77      263.80    183.31 o 
 -12   3   5       25.79     -152.24    344.11 o 
 -11   3   5        0.45      -52.06    321.51 o 
 -10   3   5        0.22     -189.16    269.80 o 
  -9   3   5       53.88      -67.19    175.37 o 
  -8   3   5       88.64     -145.02    142.77 o 
  -7   3   5      128.66      156.85    120.51 o 
  -6   3   5      308.59      268.53     74.26 o 
  -5   3   5       52.19       -7.20     95.25 o 
  -4   3   5     1035.01     1327.94     86.30 o 
  -3   3   5      280.50      255.02     47.71 o 
  -2   3   5      684.78      766.97     54.14 o 
  -1   3   5     1353.94     1349.99     71.12 o 
   0   3   5       61.23       -2.84     51.41 o 
   1   3   5     1252.08     1326.33     75.98 o 
   2   3   5      312.63      269.91     57.88 o 
   3   3   5       34.26      -63.08     62.24 o 
   4   3   5      253.84      207.60     93.05 o 
   5   3   5      309.19      317.76     99.39 o 
   6   3   5        8.72      101.51    116.37 o 
   7   3   5      295.51      255.03    213.46 o 
   8   3   5        6.96       65.61    147.80 o 
   9   3   5      123.57      115.31    154.25 o 
  10   3   5       20.91      328.27    190.16 o 
 -12   4   5       16.24      -52.63    653.68 o 
 -11   4   5       98.61      -24.81    236.91 o 
 -10   4   5      247.35      125.52    318.74 o 
  -9   4   5      118.70      -86.90    180.97 o 
  -8   4   5      700.95      700.69    167.74 o 
  -7   4   5      664.02      796.97    144.46 o 
  -6   4   5        0.68      -73.93    158.60 o 
  -5   4   5     1214.04     1318.59    104.28 o 
  -4   4   5       92.64       96.41     68.17 o 
  -3   4   5       84.68       76.37     63.05 o 
  -2   4   5      254.91      309.89     52.82 o 
  -1   4   5      780.31      963.13     59.21 o 
   0   4   5     1946.16     1984.60    100.17 o 
   1   4   5       27.87        5.59     54.54 o 
   2   4   5     1656.96     1630.91     91.23 o 
   3   4   5     8187.78     8370.02    241.73 o 
   4   4   5      192.04      177.76     74.26 o 
   5   4   5      237.63      262.10    108.21 o 
   6   4   5     4251.09     4624.23    270.54 o 
   7   4   5      461.54      669.22    144.27 o 
   8   4   5      810.22      882.01    163.30 o 
   9   4   5      198.41      199.59    157.19 o 
 -12   5   5        7.12     -246.34    305.39 o 
 -11   5   5       17.53     -135.37    250.81 o 
 -10   5   5        6.30      -19.71    204.81 o 
  -9   5   5       11.49     -198.13    221.05 o 
  -8   5   5      540.33      598.03    165.32 o 
  -7   5   5     1821.46     1885.66    154.49 o 
  -6   5   5      233.59      251.04    105.55 o 
  -5   5   5     1327.54     1533.66    134.06 o 
  -4   5   5     6625.22     6349.60    178.99 o 
  -3   5   5     8698.59     8380.30    280.34 o 
  -2   5   5     1583.60     1435.53     70.77 o 
  -1   5   5     7490.73     7156.37    203.78 o 
   0   5   5     7069.18     6966.98    290.09 o 
   1   5   5     1142.44     1378.08    191.02 o 
   2   5   5     2855.97     2843.17    114.03 o 
   3   5   5      388.77      546.67     76.01 o 
   4   5   5      187.94      206.01     82.41 o 
   5   5   5        1.59      -44.86     99.55 o 
   6   5   5      146.48       71.38    120.58 o 
   7   5   5       60.16      -22.16    143.87 o 
   8   5   5       59.71      169.57    145.14 o 
   9   5   5      668.94      747.90    178.44 o 
 -12   6   5        7.50     -323.00    321.25 o 
 -11   6   5        1.18     -181.69    362.40 o 
 -10   6   5        1.48      -18.55    340.90 o 
  -9   6   5      157.74      -52.86    169.27 o 
  -8   6   5       10.17      -77.24    136.04 o 
  -7   6   5      114.31      111.94    132.54 o 
  -6   6   5      591.16      606.21    120.89 o 
  -5   6   5      421.89      566.05    146.35 o 
  -4   6   5      119.05      215.69     83.43 o 
  -3   6   5     1874.34     1855.75     86.31 o 
  -2   6   5      182.75      252.24     55.90 o 
  -1   6   5      609.31      670.54     61.84 o 
   0   6   5        9.79       12.61     71.39 o 
   1   6   5      599.81      702.82     76.88 o 
   2   6   5      357.44      463.13    108.79 o 
   3   6   5     1348.26     1571.60    163.28 o 
   4   6   5       54.86       -9.87     83.01 o 
   5   6   5      144.36      236.17     94.46 o 
   6   6   5       54.85       -7.53    116.48 o 
   7   6   5      152.37       46.10    135.37 o 
   8   6   5       69.13      102.33    158.87 o 
   9   6   5        9.47      -45.35    275.23 o 
 -11   7   5       29.72     -166.80    348.20 o 
 -10   7   5        2.17     -207.12    199.21 o 
  -9   7   5       12.29     -202.05    168.39 o 
  -8   7   5        5.70     -171.26    149.35 o 
  -7   7   5     1261.35     1143.30    162.59 o 
  -6   7   5      134.68      156.69    107.04 o 
  -5   7   5      749.88      654.75    103.25 o 
  -4   7   5     3576.54     3300.93    145.54 o 
  -3   7   5     1287.71     1411.35     83.65 o 
  -2   7   5      498.54      472.91     63.25 o 
  -1   7   5     4582.98     4269.29    130.07 o 
   0   7   5     1759.26     1748.39    122.90 o 
   1   7   5     1509.01     1535.54    144.89 o 
   2   7   5     1236.81     1509.31    126.01 o 
   3   7   5     1890.54     1897.08    114.27 o 
   4   7   5       17.96      -65.80    107.97 o 
   5   7   5      936.44     1051.84    157.25 o 
   6   7   5       77.06       22.40    120.04 o 
   7   7   5        6.53      -56.31    136.49 o 
   8   7   5       19.44       37.75    153.32 o 
   9   7   5       17.22       71.94    297.13 o 
 -11   8   5      302.22      335.89    320.76 o 
 -10   8   5      448.17      349.43    244.22 o 
  -9   8   5        3.61     -180.74    168.74 o 
  -8   8   5      512.49      447.34    161.11 o 
  -7   8   5      344.85      293.09    133.65 o 
  -6   8   5       46.32       87.75    114.34 o 
  -5   8   5      582.90      705.29    167.71 o 
  -4   8   5      186.88      207.49     90.12 o 
  -3   8   5       20.21      -41.51     74.80 o 
  -2   8   5      359.08      364.88     67.20 o 
  -1   8   5     1299.87     1295.92    135.16 o 
   0   8   5     4787.49     4589.96    184.79 o 
   1   8   5      780.98      967.21     95.15 o 
   2   8   5     5254.89     5061.83    177.47 o 
   3   8   5     1475.61     1737.98    155.68 o 
   4   8   5      680.00      713.28    101.48 o 
   5   8   5      816.07      841.50    122.04 o 
   6   8   5     1415.47     1502.09    136.08 o 
   7   8   5      279.73      357.49    149.88 o 
   8   8   5      131.63      237.70    265.85 o 
   9   8   5      671.57      633.35    312.76 o 
 -11   9   5        2.32     -154.07    246.05 o 
 -10   9   5       58.86     -209.47    282.70 o 
  -9   9   5      186.45        9.91    172.32 o 
  -8   9   5       52.41     -106.18    144.61 o 
  -7   9   5      182.20       78.25    133.06 o 
  -6   9   5        4.49       73.38    113.19 o 
  -5   9   5     1014.88     1123.78    128.12 o 
  -4   9   5     1529.04     1650.32    123.61 o 
  -3   9   5      119.42        0.72     79.45 o 
  -2   9   5     1162.02     1182.43    100.99 o 
  -1   9   5       57.42       45.34     75.14 o 
   0   9   5     1675.61     1800.37    132.14 o 
   1   9   5       80.35      -40.59     86.68 o 
   2   9   5     1139.39     1271.89    114.17 o 
   3   9   5      461.68      526.30    101.23 o 
   4   9   5     2818.05     2642.32    140.39 o 
   5   9   5      239.90      274.25    121.13 o 
   6   9   5      649.41      642.59    123.10 o 
   7   9   5      337.90      287.74    292.44 o 
   8   9   5      367.73      411.29    320.58 o 
 -11  10   5        1.38     -170.06    393.57 o 
 -10  10   5      126.00     -220.27    263.12 o 
  -9  10   5       78.00     -104.12    163.85 o 
  -8  10   5        3.83      -94.57    148.46 o 
  -7  10   5      306.29      223.47    141.90 o 
  -6  10   5        1.79      -88.53    119.74 o 
  -5  10   5      407.29      407.73    117.97 o 
  -4  10   5      323.57      415.25    102.49 o 
  -3  10   5      134.44      146.48     87.51 o 
  -2  10   5     1285.71     1414.04    110.22 o 
  -1  10   5        0.29        2.07     85.99 o 
   0  10   5      718.60      822.52    120.30 o 
   1  10   5      454.41      552.66    111.90 o 
   2  10   5      118.61       99.56     95.36 o 
   3  10   5     2774.06     2855.43    149.31 o 
   4  10   5       27.96     -108.43    106.78 o 
   5  10   5      833.56     1093.67    131.27 o 
   6  10   5     1110.05     1338.71    155.56 o 
   7  10   5       37.49      112.60    314.33 o 
   8  10   5      472.69      722.49    333.09 o 
 -10  11   5        2.55     -191.81    197.91 o 
  -9  11   5        4.85     -137.01    172.91 o 
  -8  11   5      189.11       76.65    160.67 o 
  -7  11   5      769.18      670.79    154.57 o 
  -6  11   5      158.48      112.33    129.22 o 
  -5  11   5      821.32      963.72    130.90 o 
  -4  11   5     2686.05     2466.22    146.33 o 
  -3  11   5     1091.87     1145.37    117.90 o 
  -2  11   5       12.77      -11.04     84.69 o 
  -1  11   5     5423.43     5116.71    219.66 o 
   0  11   5     1903.44     1651.46    143.83 o 
   1  11   5      737.58      758.56    141.88 o 
   2  11   5      791.25      735.93    194.77 o 
   3  11   5      418.17      475.15    111.65 o 
   4  11   5        4.42      -60.05    106.65 o 
   5  11   5       23.34      -50.50    123.30 o 
   6  11   5      146.82      132.03    198.92 o 
   7  11   5        5.72       40.66    326.84 o 
   8  11   5      151.43      415.98    320.58 o 
 -10  12   5       38.25     -186.70    199.27 o 
  -9  12   5       96.43      -56.61    179.82 o 
  -8  12   5        0.02      -54.09    162.78 o 
  -7  12   5      255.19      376.36    148.31 o 
  -6  12   5       44.33      133.58    137.62 o 
  -5  12   5      167.57      224.11    126.69 o 
  -4  12   5       11.93      129.70    115.27 o 
  -3  12   5      308.04      302.62    105.86 o 
  -2  12   5     2149.83     1968.96    153.88 o 
  -1  12   5     1533.09     1438.83    140.96 o 
   0  12   5      992.61     1246.37    165.77 o 
   1  12   5      149.23       73.50    113.45 o 
   2  12   5      858.60     1042.39    130.07 o 
   3  12   5      271.40      236.96    117.68 o 
   4  12   5       34.01      -86.66    117.87 o 
   5  12   5       23.16     -229.57    196.13 o 
   6  12   5       86.82       38.00    208.14 o 
   7  12   5       28.48      145.48    239.72 o 
  -9  13   5      105.17      -31.96    178.33 o 
  -8  13   5       22.03       22.58    162.80 o 
  -7  13   5       74.01       -1.44    150.53 o 
  -6  13   5      355.55      259.66    225.20 o 
  -5  13   5      132.29      101.23    120.92 o 
  -4  13   5       34.63       25.59    117.20 o 
  -3  13   5       84.65       53.20    113.49 o 
  -2  13   5      724.44      728.36    143.17 o 
  -1  13   5      355.13      313.26    120.90 o 
   0  13   5      864.61      991.46    186.10 o 
   1  13   5     1426.74     1711.21    169.28 o 
   2  13   5      929.91     1000.90    140.97 o 
   3  13   5      172.71      128.65    129.32 o 
   4  13   5      799.20     1083.49    221.76 o 
   5  13   5     1263.32     1212.91    267.41 o 
   6  13   5        6.71       -3.76    223.14 o 
   7  13   5       25.03      214.71    243.07 o 
  -9  14   5        1.55     -103.18    187.84 o 
  -8  14   5       35.53     -116.82    167.43 o 
  -7  14   5       93.65     -106.88    152.07 o 
  -6  14   5      186.93      129.14    145.96 o 
  -5  14   5        3.84       65.44    141.14 o 
  -4  14   5      486.79      463.74    133.34 o 
  -3  14   5       67.40      228.78    139.02 o 
  -2  14   5        2.03      -65.68    134.91 o 
  -1  14   5      156.38      297.25    135.96 o 
   0  14   5      509.89      612.76    155.35 o 
   1  14   5       12.66      -72.49    146.09 o 
   2  14   5      693.57      967.02    137.95 o 
   3  14   5     3015.71     3045.17    174.90 o 
   4  14   5      193.64       91.73    220.30 o 
   5  14   5     1409.09     1705.04    268.62 o 
   6  14   5      636.88      747.37    261.58 o 
  -8  15   5      376.53      276.10    181.60 o 
  -7  15   5       15.01     -155.81    161.32 o 
  -6  15   5       21.65      -63.85    156.25 o 
  -5  15   5        9.08      123.69    150.48 o 
  -4  15   5      291.07      324.50    139.22 o 
  -3  15   5      264.33      405.88    165.31 o 
  -2  15   5       85.98      276.15    157.16 o 
  -1  15   5       76.02      215.81    200.17 o 
   0  15   5      595.26      608.84    166.01 o 
   1  15   5      405.47      407.94    150.30 o 
   2  15   5      245.52      358.30    243.17 o 
   3  15   5      436.68      299.42    229.58 o 
   4  15   5      199.17      280.37    240.20 o 
   5  15   5      452.45      640.29    267.02 o 
   6  15   5      134.13       41.19    257.60 o 
  -8  16   5       58.45     -188.75    205.42 o 
  -7  16   5       86.92       26.39    179.11 o 
  -6  16   5      392.64      285.39    163.77 o 
  -5  16   5      438.93      238.26    151.07 o 
  -4  16   5      182.44      170.38    183.31 o 
  -3  16   5       64.09       55.99    158.03 o 
  -2  16   5     1137.91     1350.46    178.03 o 
  -1  16   5        1.51     -193.91    203.30 o 
   0  16   5      180.77      313.74    173.56 o 
   1  16   5       10.77     -170.77    158.85 o 
   2  16   5      332.92       87.57    308.07 o 
   3  16   5      263.78      140.74    311.20 o 
   4  16   5        0.17     -112.92    246.06 o 
   5  16   5      523.60      766.69    280.57 o 
  -7  17   5       53.19      160.38    181.36 o 
  -6  17   5       30.59       37.78    168.83 o 
  -5  17   5       18.49       25.31    173.86 o 
  -4  17   5      614.07      597.20    188.94 o 
  -3  17   5      107.71       74.02    170.71 o 
  -2  17   5      451.67      511.37    182.46 o 
  -1  17   5      529.80      648.99    233.01 o 
   0  17   5      210.23      217.84    182.82 o 
   1  17   5      157.52      112.60    325.28 o 
   2  17   5      181.81      109.47    326.84 o 
   3  17   5       17.05      176.71    342.48 o 
   4  17   5        0.92      240.83    340.91 o 
  -6  18   5      242.28       26.71    191.01 o 
  -5  18   5       93.34       94.33    205.36 o 
  -4  18   5       55.82     -115.36    204.60 o 
  -3  18   5       13.14      -26.01    190.73 o 
  -2  18   5      675.12      614.58    261.16 o 
  -1  18   5       66.99       17.20    240.83 o 
   0  18   5        2.56     -177.46    411.29 o 
   1  18   5      265.13        7.82    365.93 o 
   2  18   5      565.95      566.10    323.71 o 
   3  18   5        7.47       45.35    364.37 o 
  -4  19   5       71.64       -9.00    220.35 o 
  -3  19   5       27.61      -74.30    208.33 o 
  -2  19   5       72.04       92.27    281.49 o 
  -1  19   5       66.91     -262.24    218.31 o 
   0  19   5        3.36     -312.76    387.83 o 
   1  19   5      425.71      562.98    356.55 o 
   2  19   5      692.31      638.04    406.59 o 
  -2  20   5       42.11     -193.91    294.00 o 
  -1  20   5       85.50      -70.37    441.00 o 
 -12   0   6       81.76     -236.14    537.96 o 
 -11   0   6      249.04      -23.46    544.21 o 
 -10   0   6       68.54     -237.70    462.89 o 
  -9   0   6       14.84     -384.70    453.51 o 
  -8   0   6     3001.46     3552.25    228.27 o 
  -7   0   6      290.70      654.76    146.22 o 
  -6   0   6      326.30      418.65    120.03 o 
  -5   0   6       86.41      220.34    102.30 o 
  -4   0   6     1390.45     1562.36    193.91 o 
  -3   0   6      526.22      724.85     89.92 o 
  -2   0   6       53.47      119.41     59.24 o 
  -1   0   6     3303.60     2933.73    175.15 o 
   0   0   6       24.38      -65.68     98.52 o 
   1   0   6     1699.27     1677.98    140.74 o 
   2   0   6     3497.05     3512.35    209.55 o 
   3   0   6     4740.21     4176.97    243.96 o 
   4   0   6     3940.39     3857.95    245.52 o 
   5   0   6     7060.57     7099.76    369.06 o 
   6   0   6       64.63      129.80    161.07 o 
   7   0   6      142.02     -181.40    190.79 o 
   8   0   6     1451.47     1213.53    254.90 o 
   9   0   6      356.68      583.31    267.41 o 
 -12   1   6        7.52     -125.32    389.17 o 
 -11   1   6        1.23     -247.16    379.09 o 
 -10   1   6        0.18     -469.09    312.73 o 
  -9   1   6       97.66     -107.60    184.64 o 
  -8   1   6      197.78      131.83    173.72 o 
  -7   1   6     1201.64     1312.53    116.69 o 
  -6   1   6      836.37      981.76     98.38 o 
  -5   1   6      463.68      648.41     77.62 o 
  -4   1   6      193.46      440.59     64.37 o 
  -3   1   6      221.40      374.28     53.89 o 
  -2   1   6     3096.89     3034.06    108.68 o 
  -1   1   6     1735.76     1679.80    118.85 o 
   0   1   6       26.09       12.71     67.68 o 
   1   1   6       88.20       37.60     71.16 o 
   2   1   6     4558.87     4104.90    162.00 o 
   3   1   6        5.09       21.09     83.50 o 
   4   1   6       36.80      126.82     95.61 o 
   5   1   6     1048.86      892.73    118.07 o 
   6   1   6      402.15      359.60    127.28 o 
   7   1   6       75.84      148.06    136.90 o 
   8   1   6       63.78        3.79    156.98 o 
   9   1   6       52.91       46.40    200.17 o 
 -12   2   6       43.61       36.38    435.52 o 
 -11   2   6        3.29     -338.87    361.51 o 
 -10   2   6       20.03     -347.21    305.74 o 
  -9   2   6       33.61     -173.81    175.21 o 
  -8   2   6      373.63      330.70    165.96 o 
  -7   2   6       52.68       37.76    143.33 o 
  -6   2   6       61.92      149.11     82.87 o 
  -5   2   6      789.56     1056.83     87.25 o 
  -4   2   6       36.47       71.65     60.94 o 
  -3   2   6      535.41      699.25     63.32 o 
  -2   2   6       27.54       43.67     50.49 o 
  -1   2   6       42.10       10.66     48.74 o 
   0   2   6       25.45       35.45     72.88 o 
   1   2   6      125.44        3.63     71.92 o 
   2   2   6      697.70      757.91     91.18 o 
   3   2   6      758.05      725.65    100.58 o 
   4   2   6      576.18      550.34    105.75 o 
   5   2   6      876.53      702.40    161.07 o 
   6   2   6      173.54      168.10    130.75 o 
   7   2   6       15.94       37.47    143.55 o 
   8   2   6      209.52      455.94    158.68 o 
   9   2   6      201.66      393.99    182.20 o 
 -12   3   6        4.13      173.51    372.28 o 
 -11   3   6        1.66     -475.69    342.48 o 
 -10   3   6        1.12     -295.42    196.94 o 
  -9   3   6       34.21     -285.61    190.40 o 
  -8   3   6      258.82      342.98    160.10 o 
  -7   3   6      545.03      791.84    147.30 o 
  -6   3   6      680.10      609.33     98.86 o 
  -5   3   6     3930.91     3830.30    144.69 o 
  -4   3   6     1719.28     1928.26    100.44 o 
  -3   3   6      266.58      329.17     58.89 o 
  -2   3   6     6123.23     6105.30    181.85 o 
  -1   3   6     7111.64     6692.25    194.47 o 
   0   3   6      839.34     1066.90    163.42 o 
   1   3   6     3706.48     3544.70    150.08 o 
   2   3   6     2963.28     2875.13    142.53 o 
   3   3   6        7.66       22.76     92.09 o 
   4   3   6       20.24      -10.52    103.64 o 
   5   3   6       73.90      -35.38    115.78 o 
   6   3   6       69.31      -11.55    112.87 o 
   7   3   6        0.11       -5.99    144.24 o 
   8   3   6      201.01      277.89    156.47 o 
   9   3   6       66.49      234.50    181.45 o 
 -12   4   6       56.51     -471.22    534.05 o 
 -11   4   6       37.06     -112.88    499.89 o 
 -10   4   6      112.82     -151.82    209.96 o 
  -9   4   6       51.21        5.86    242.07 o 
  -8   4   6      897.17     1054.36    176.66 o 
  -7   4   6       56.05       67.05    127.71 o 
  -6   4   6      291.55      266.61    118.10 o 
  -5   4   6     1183.58     1488.87    123.69 o 
  -4   4   6      555.28      610.42     71.64 o 
  -3   4   6       23.15        0.34     59.92 o 
  -2   4   6      806.49     1105.47     79.09 o 
  -1   4   6      222.57      305.43     62.72 o 
   0   4   6       55.13       67.89     73.03 o 
   1   4   6     2070.05     2284.38    126.94 o 
   2   4   6     1449.78     1475.90    196.26 o 
   3   4   6      217.00      104.14     91.13 o 
   4   4   6       40.32      -22.00    104.82 o 
   5   4   6     1919.44     1868.91    144.16 o 
   6   4   6     1001.37      925.16    146.53 o 
   7   4   6      176.66       47.04    139.72 o 
   8   4   6      352.96      200.98    164.12 o 
   9   4   6       97.56      182.13    176.97 o 
 -11   5   6       60.31     -267.66    307.47 o 
 -10   5   6       63.56      -50.44    210.29 o 
  -9   5   6       23.62     -144.99    184.14 o 
  -8   5   6      106.07      151.90    163.49 o 
  -7   5   6      388.14      405.58    143.56 o 
  -6   5   6       33.83       30.38    115.51 o 
  -5   5   6       77.16       68.32    102.17 o 
  -4   5   6      742.24      761.20     94.47 o 
  -3   5   6      391.98      401.43     73.30 o 
  -2   5   6     3919.11     3461.78    127.57 o 
  -1   5   6      349.78      287.35     63.82 o 
   0   5   6      172.42      288.85     87.91 o 
   1   5   6     2033.49     1812.15    112.53 o 
   2   5   6     1646.13     1692.54    122.90 o 
   3   5   6     1304.45     1231.85    197.04 o 
   4   5   6     1001.08     1061.62    193.13 o 
   5   5   6      131.99       16.99    111.67 o 
   6   5   6       46.11       30.01    128.68 o 
   7   5   6      209.17      121.61    150.65 o 
   8   5   6        0.64       66.52    162.97 o 
 -11   6   6      223.88     -100.68    235.56 o 
 -10   6   6        7.58       58.27    211.60 o 
  -9   6   6      427.01      240.62    191.19 o 
  -8   6   6      249.37      289.80    154.43 o 
  -7   6   6      778.15      630.91    151.49 o 
  -6   6   6        5.80       28.56    114.11 o 
  -5   6   6     1147.07     1418.62    237.06 o 
  -4   6   6       17.49       17.39     85.41 o 
  -3   6   6        2.43      -22.97     72.66 o 
  -2   6   6       86.02      124.96     70.28 o 
  -1   6   6      143.35      159.12     67.82 o 
   0   6   6      309.79      308.83     90.10 o 
   1   6   6      932.57     1100.99     96.77 o 
   2   6   6     3919.25     3975.33    173.79 o 
   3   6   6      785.63     1064.57    214.24 o 
   4   6   6     1855.74     1649.37    165.77 o 
   5   6   6     3360.20     3292.80    178.85 o 
   6   6   6     1121.09     1101.68    158.13 o 
   7   6   6      144.56      349.18    156.30 o 
   8   6   6      986.21     1036.32    222.06 o 
 -11   7   6        8.54     -203.03    265.08 o 
 -10   7   6       55.88      -61.25    329.95 o 
  -9   7   6       92.25       87.68    183.81 o 
  -8   7   6        2.05      -94.71    152.61 o 
  -7   7   6        0.05      -85.71    141.20 o 
  -6   7   6      235.02      218.10    120.92 o 
  -5   7   6       80.15      206.04    102.76 o 
  -4   7   6     2801.31     2590.16    185.51 o 
  -3   7   6       60.68      136.48     96.37 o 
  -2   7   6     4399.37     4293.03    152.31 o 
  -1   7   6     1496.84     1526.16     99.05 o 
   0   7   6     1006.71      960.19    146.22 o 
   1   7   6      627.39      751.74     96.81 o 
   2   7   6      219.90      229.23     85.32 o 
   3   7   6       33.33       -4.25    109.29 o 
   4   7   6      326.96      242.08    140.74 o 
   5   7   6        0.52      -42.35    121.58 o 
   6   7   6       19.56      -80.05    134.51 o 
   7   7   6       75.79      -13.26    150.30 o 
   8   7   6      496.00      704.84    181.04 o 
 -11   8   6        0.56     -427.37    306.20 o 
 -10   8   6        0.80     -153.19    203.56 o 
  -9   8   6        0.32     -230.63    173.03 o 
  -8   8   6       18.09     -174.76    151.48 o 
  -7   8   6       57.28       -6.65    131.01 o 
  -6   8   6       79.53       56.43    118.15 o 
  -5   8   6      589.43      514.37    115.29 o 
  -4   8   6      133.86      139.89    110.63 o 
  -3   8   6     1921.36     1771.34    131.02 o 
  -2   8   6       78.78      117.08     85.43 o 
  -1   8   6        0.91      -75.96     83.15 o 
   0   8   6     1623.08     1578.65    192.35 o 
   1   8   6      127.56       42.26    110.20 o 
   2   8   6        6.71     -117.31    104.69 o 
   3   8   6      482.39      341.12    125.11 o 
   4   8   6      147.78       71.97    122.95 o 
   5   8   6      137.87      171.73    130.38 o 
   6   8   6       89.85       23.22    139.24 o 
   7   8   6       25.13      -37.56    152.63 o 
   8   8   6      284.07      506.68    322.15 o 
 -11   9   6       18.62     -291.97    238.59 o 
 -10   9   6       52.09     -217.25    210.87 o 
  -9   9   6       40.74      -19.71    186.29 o 
  -8   9   6       40.13       93.86    170.28 o 
  -7   9   6       35.15      -35.18    130.26 o 
  -6   9   6       17.22      -75.32    120.37 o 
  -5   9   6      598.55      648.69    125.36 o 
  -4   9   6     1216.03     1482.26    143.87 o 
  -3   9   6       69.09       71.87    110.31 o 
  -2   9   6     6544.08     5697.96    455.07 o 
  -1   9   6     2987.27     2699.04    130.14 o 
   0   9   6      114.06      -32.39    150.91 o 
   1   9   6     1920.25     1851.03    122.06 o 
   2   9   6     2526.86     2565.32    141.30 o 
   3   9   6      169.21      131.74    107.39 o 
   4   9   6      600.58      642.11    258.81 o 
   5   9   6      465.85      434.82    258.03 o 
   6   9   6       24.33       34.88    148.47 o 
   7   9   6       16.24     -197.69    173.58 o 
   8   9   6       22.74       51.61    283.05 o 
 -10  10   6        0.63     -226.45    203.06 o 
  -9  10   6        0.68      -84.58    179.52 o 
  -8  10   6      339.50      256.07    159.45 o 
  -7  10   6      609.52      398.91    139.81 o 
  -6  10   6      159.24      -35.09    121.22 o 
  -5  10   6        9.32      -62.80    111.36 o 
  -4  10   6      382.50      543.56    129.98 o 
  -3  10   6      676.36      559.00    120.39 o 
  -2  10   6      168.55      149.52    113.49 o 
  -1  10   6       11.56      -59.05    104.14 o 
   0  10   6      108.04     -106.39    122.58 o 
   1  10   6     1337.72     1411.72    132.69 o 
   2  10   6     2155.03     1922.57    191.45 o 
   3  10   6        8.61      -87.70    134.57 o 
   4  10   6      731.42      834.25    148.48 o 
   5  10   6     1749.27     1774.23    193.13 o 
   6  10   6      426.04      323.00    299.47 o 
   7  10   6       70.62      -37.53    333.09 o 
 -10  11   6       38.72     -120.83    223.27 o 
  -9  11   6       75.50      -21.78    189.47 o 
  -8  11   6      258.29      -57.31    156.30 o 
  -7  11   6      110.15      -17.48    138.88 o 
  -6  11   6       12.77       -2.19    125.22 o 
  -5  11   6      159.57      335.30    134.08 o 
  -4  11   6        3.01        0.73    132.97 o 
  -3  11   6      137.17      144.95    127.04 o 
  -2  11   6      553.59      571.57    123.61 o 
  -1  11   6      119.76      129.02    117.21 o 
   0  11   6      240.98      237.99    206.42 o 
   1  11   6      806.49      853.38    153.23 o 
   2  11   6       10.89       29.68    115.52 o 
   3  11   6       94.23       26.97    116.08 o 
   4  11   6      882.91      904.37    195.48 o 
   5  11   6      852.20      868.58    396.43 o 
   6  11   6      105.78     -170.46    328.40 o 
   7  11   6      565.59      677.14    336.22 o 
  -9  12   6      175.46      -18.54    230.43 o 
  -8  12   6      202.89      245.96    168.97 o 
  -7  12   6        0.57        7.22    147.07 o 
  -6  12   6      277.90      254.94    133.75 o 
  -5  12   6      529.20      555.22    155.81 o 
  -4  12   6      163.21      330.20    137.12 o 
  -3  12   6       36.58       82.20    133.58 o 
  -2  12   6      206.29      163.37    128.14 o 
  -1  12   6        4.03      -55.68    125.50 o 
   0  12   6     1932.48     2067.19    165.25 o 
   1  12   6     1589.36     1656.21    152.28 o 
   2  12   6      129.19      279.34    131.08 o 
   3  12   6       31.95     -123.08    122.87 o 
   4  12   6      102.48      -12.36    148.34 o 
   5  12   6     1071.66      850.72    344.04 o 
   6  12   6      129.17      233.01    373.75 o 
  -9  13   6       59.89     -101.19    197.31 o 
  -8  13   6      278.33      153.74    174.21 o 
  -7  13   6        0.63      -85.13    157.40 o 
  -6  13   6      449.27      337.60    184.53 o 
  -5  13   6      407.93      453.27    336.22 o 
  -4  13   6      184.42      281.77    157.94 o 
  -3  13   6      174.95      189.12    146.87 o 
  -2  13   6     1524.90     1679.60    174.34 o 
  -1  13   6       13.38      134.49    187.66 o 
   0  13   6     1076.96     1157.87    157.93 o 
   1  13   6      399.97      515.04    150.71 o 
   2  13   6       95.71      -11.39    134.27 o 
   3  13   6       19.25      -58.56    128.62 o 
   4  13   6      440.61      316.96    145.34 o 
   5  13   6        5.03     -125.11    350.30 o 
   6  13   6        1.20      431.62    369.06 o 
  -8  14   6        9.44        4.37    206.34 o 
  -7  14   6      157.56      165.95    290.09 o 
  -6  14   6      199.85      138.64    258.81 o 
  -5  14   6       20.75     -147.85    155.90 o 
  -4  14   6       48.79      146.60    159.51 o 
  -3  14   6      650.82      778.21    170.84 o 
  -2  14   6      751.82      848.43    164.76 o 
  -1  14   6      143.36      243.96    179.84 o 
   0  14   6     1129.70      964.63    176.47 o 
   1  14   6      421.15      414.04    159.11 o 
   2  14   6        0.18      210.90    161.84 o 
   3  14   6      204.50      159.64    142.77 o 
   4  14   6      238.51       86.35    224.17 o 
   5  14   6        1.83      231.45    417.54 o 
  -8  15   6        9.69       -9.96    184.84 o 
  -7  15   6      131.60       39.51    199.70 o 
  -6  15   6        0.28       39.97    182.75 o 
  -5  15   6      304.36      132.80    187.92 o 
  -4  15   6       49.08       77.52    193.91 o 
  -3  15   6        6.81       -6.51    164.36 o 
  -2  15   6      611.14      598.40    170.25 o 
  -1  15   6      288.08      304.95    189.22 o 
   0  15   6       15.22       68.75    167.73 o 
   1  15   6     1569.58     1846.42    200.89 o 
   2  15   6      980.05      974.61    178.76 o 
   3  15   6       60.86      -44.78    238.59 o 
   4  15   6     1021.14     1239.17    269.41 o 
   5  15   6      164.59      544.21    470.71 o 
  -7  16   6      164.52     -117.99    223.47 o 
  -6  16   6       97.90      -72.36    198.59 o 
  -5  16   6       80.01       28.92    181.04 o 
  -4  16   6      280.34      186.63    176.83 o 
  -3  16   6      100.39      175.96    174.95 o 
  -2  16   6       92.76      192.17    170.84 o 
  -1  16   6      122.45      148.56    198.61 o 
   0  16   6      547.78      323.49    187.75 o 
   1  16   6      367.75      471.80    187.50 o 
   2  16   6      265.67      304.95    329.97 o 
   3  16   6        0.47      -40.66    326.84 o 
   4  16   6      971.47     1390.23    290.43 o 
  -6  17   6      114.53     -165.34    201.53 o 
  -5  17   6        3.58      -13.37    207.96 o 
  -4  17   6      192.72      176.46    187.11 o 
  -3  17   6      137.24       81.65    163.98 o 
  -2  17   6       81.51      111.03    248.65 o 
  -1  17   6       15.16       76.63    234.57 o 
   0  17   6       20.72      134.11    235.36 o 
   1  17   6      716.24      889.11    203.94 o 
   2  17   6       48.86     -206.42    339.35 o 
   3  17   6      902.96      760.02    376.88 o 
  -4  18   6      148.32      102.43    213.35 o 
  -3  18   6      146.28       61.22    202.40 o 
  -2  18   6       87.41      253.34    276.80 o 
  -1  18   6        1.53      -82.88    219.65 o 
   0  18   6      358.37      518.67    211.43 o 
   1  18   6       10.63     -162.64    383.14 o 
 -11   1   7       35.93     -154.20    405.31 o 
 -10   1   7       14.72     -521.00    347.34 o 
  -9   1   7      173.40      -45.70    329.48 o 
  -8   1   7       53.55     -244.67    163.11 o 
  -7   1   7       43.69      -67.73    104.48 o 
  -6   1   7     1325.49     1398.56    113.74 o 
  -5   1   7     1309.52     1738.44    105.25 o 
  -4   1   7        1.76       36.10     73.35 o 
  -3   1   7      763.66      802.62    103.87 o 
  -2   1   7     5133.59     4989.74    190.16 o 
  -1   1   7     1866.58     1879.50    122.19 o 
   0   1   7     3602.03     3451.32    149.83 o 
   1   1   7     4433.86     4200.36    185.31 o 
   2   1   7     1461.27     1397.87    121.58 o 
   3   1   7     1943.22     1906.94    182.97 o 
   4   1   7      371.78      326.43    129.02 o 
   5   1   7      181.54      123.78    121.79 o 
   6   1   7       22.39       81.08    135.36 o 
   7   1   7       43.04        7.31    148.73 o 
   8   1   7       42.28      223.15    159.55 o 
 -11   2   7        7.71     -194.07    368.15 o 
 -10   2   7       20.20     -270.51    349.25 o 
  -9   2   7      290.83      146.88    201.75 o 
  -8   2   7      459.85      631.28    180.08 o 
  -7   2   7       13.43      -71.79    135.02 o 
  -6   2   7     1351.55     1721.92    116.98 o 
  -5   2   7      749.51     1122.15    110.38 o 
  -4   2   7       69.82       48.90     75.13 o 
  -3   2   7      218.23      316.04     94.79 o 
  -2   2   7      256.86      321.30    168.11 o 
  -1   2   7       90.26       90.65     91.22 o 
   0   2   7      158.90      265.62     93.43 o 
   1   2   7     2071.98     1889.35    127.11 o 
   2   2   7     1730.69     1538.56    117.93 o 
   3   2   7      559.94      460.20    113.75 o 
   4   2   7     1402.30     1384.02    151.69 o 
   5   2   7      984.42      934.41    139.88 o 
   6   2   7        8.37      -47.34    126.32 o 
   7   2   7      543.27      407.93    155.56 o 
   8   2   7      603.51      656.40    167.39 o 
 -11   3   7        5.43     -445.82    351.86 o 
 -10   3   7       66.57     -176.33    215.01 o 
  -9   3   7       56.17     -171.45    188.86 o 
  -8   3   7      543.94      444.98    219.11 o 
  -7   3   7      182.65      201.76    175.81 o 
  -6   3   7      360.55      384.10    126.54 o 
  -5   3   7        0.91      -75.06     82.57 o 
  -4   3   7      140.74      159.71     81.78 o 
  -3   3   7      197.72      217.87     93.20 o 
  -2   3   7      135.73      233.70     89.99 o 
  -1   3   7      156.29      166.00     85.05 o 
   0   3   7      235.39      168.02    116.50 o 
   1   3   7      103.52       50.04     88.46 o 
   2   3   7       26.77       71.68     96.75 o 
   3   3   7        5.77      -67.86     98.93 o 
   4   3   7       27.17       45.51    105.08 o 
   5   3   7       48.69       42.66    131.14 o 
   6   3   7        2.12       26.77    142.94 o 
   7   3   7      213.60       20.07    163.42 o 
   8   3   7      114.07      245.91    176.12 o 
 -11   4   7       39.68     -348.36    467.58 o 
 -10   4   7       55.51     -103.69    283.34 o 
  -9   4   7      144.83     -169.97    193.55 o 
  -8   4   7      361.39      213.21    154.64 o 
  -7   4   7      552.87      218.75    136.57 o 
  -6   4   7      232.52      354.04    129.32 o 
  -5   4   7      250.35      438.81    210.33 o 
  -4   4   7      102.00      122.32     83.56 o 
  -3   4   7      505.84      609.02     84.02 o 
  -2   4   7      129.42      222.33     97.82 o 
  -1   4   7      349.93      467.54    102.84 o 
   0   4   7     1071.47     1063.72    239.27 o 
   1   4   7     1753.97     1739.39    346.39 o 
   2   4   7      387.36      520.52    128.23 o 
   3   4   7      149.33       29.62    161.07 o 
   4   4   7      609.70      747.67    133.75 o 
   5   4   7     2507.29     1800.41    320.58 o 
   6   4   7      108.88      190.28    154.82 o 
   7   4   7      446.61      364.64    150.88 o 
   8   4   7      490.13      543.34    188.14 o 
 -11   5   7       34.53     -396.64    264.43 o 
 -10   5   7       29.69      -23.96    220.85 o 
  -9   5   7       45.19     -280.74    187.16 o 
  -8   5   7       41.13     -203.77    219.57 o 
  -7   5   7       55.39       60.52    146.46 o 
  -6   5   7      371.75      553.12    143.70 o 
  -5   5   7     2107.66     2087.16    155.41 o 
  -4   5   7      238.32       57.26     86.05 o 
  -3   5   7     1068.85     1183.92    102.16 o 
  -2   5   7     5055.28     4980.62    195.72 o 
  -1   5   7      377.24      481.11    101.97 o 
   0   5   7     2520.07     2256.92    133.81 o 
   1   5   7     3127.35     2783.85    149.34 o 
   2   5   7     2765.77     2624.10    192.35 o 
   3   5   7      109.03      200.30    119.42 o 
   4   5   7     1698.33     1491.10    319.02 o 
   5   5   7      208.36      255.56    138.97 o 
   6   5   7        3.90       51.99    142.28 o 
   7   5   7        5.90     -129.75    159.68 o 
 -11   6   7        7.27      -97.95    250.81 o 
 -10   6   7       35.03     -183.79    213.05 o 
  -9   6   7        0.89     -139.61    191.83 o 
  -8   6   7        0.64      -10.29    170.81 o 
  -7   6   7      134.06       22.84    148.02 o 
  -6   6   7       36.03       97.78    139.28 o 
  -5   6   7      971.49     1225.79    148.56 o 
  -4   6   7       53.74      104.77    114.86 o 
  -3   6   7       10.30      -47.97     81.52 o 
  -2   6   7      799.77      863.50    118.75 o 
  -1   6   7      654.31      748.10    204.86 o 
   0   6   7      346.71      633.26    190.00 o 
   1   6   7      289.99      246.25    170.46 o 
   2   6   7      394.08      422.48    250.21 o 
   3   6   7      266.90      298.48    127.35 o 
   4   6   7      107.47      217.25    128.07 o 
   5   6   7      102.59      -84.16    149.35 o 
   6   6   7        2.39      -24.56    269.76 o 
   7   6   7       53.79      195.75    169.08 o 
 -10   7   7       97.61      -14.54    218.14 o 
  -9   7   7      132.45       70.68    195.14 o 
  -8   7   7       50.90     -184.49    165.14 o 
  -7   7   7      104.54      194.69    138.33 o 
  -6   7   7      125.43      110.37    145.38 o 
  -5   7   7     1448.92     1601.71    163.65 o 
  -4   7   7       14.77       46.08    114.66 o 
  -3   7   7      645.64      677.28    120.63 o 
  -2   7   7     3285.64     3088.06    135.76 o 
  -1   7   7       69.76      117.29    107.46 o 
   0   7   7     1413.54     1398.95    291.65 o 
   1   7   7      798.21     1065.36    139.40 o 
   2   7   7     1008.62      985.81    142.72 o 
   3   7   7     1019.28     1030.57    149.32 o 
   4   7   7      484.34      344.12    137.85 o 
   5   7   7        8.10     -139.48    135.78 o 
   6   7   7      114.93       50.90    140.82 o 
   7   7   7      465.27      460.87    227.54 o 
 -10   8   7       60.19     -200.10    263.90 o 
  -9   8   7      208.31      242.40    205.32 o 
  -8   8   7       83.38       91.40    186.31 o 
  -7   8   7      176.21      118.50    165.33 o 
  -6   8   7      303.35      416.19    158.08 o 
  -5   8   7      694.41     1044.24    148.21 o 
  -4   8   7      122.73      218.21    118.84 o 
  -3   8   7      381.32      395.60    119.52 o 
  -2   8   7      348.74      543.69    115.78 o 
  -1   8   7      211.37      180.02     91.92 o 
   0   8   7      787.17      876.53    237.70 o 
   1   8   7       55.21       42.50    124.34 o 
   2   8   7      589.07      646.86    140.50 o 
   3   8   7       17.96      -88.17    131.90 o 
   4   8   7     1932.06     2133.39    173.82 o 
   5   8   7      629.06      603.65    255.69 o 
   6   8   7       11.15       47.03    233.01 o 
   7   8   7      776.38      492.40    183.06 o 
 -10   9   7        1.18     -255.65    309.44 o 
  -9   9   7       54.52       27.49    198.02 o 
  -8   9   7        9.30     -102.70    186.73 o 
  -7   9   7       92.04       78.57    170.54 o 
  -6   9   7      940.22      888.31    173.60 o 
  -5   9   7        2.10       45.82    140.44 o 
  -4   9   7       11.53       95.08    128.03 o 
  -3   9   7      239.33      429.99    128.54 o 
  -2   9   7     1028.34     1137.58    144.28 o 
  -1   9   7      193.06      182.30    100.05 o 
   0   9   7      102.90       36.16    118.62 o 
   1   9   7       53.86       48.06    121.89 o 
   2   9   7      919.05      840.90    172.80 o 
   3   9   7       26.25     -123.83    133.80 o 
   4   9   7      592.97      648.81    218.94 o 
   5   9   7       51.82       30.29    154.40 o 
   6   9   7      292.15      238.46    165.81 o 
 -10  10   7        0.10     -320.54    296.36 o 
  -9  10   7       23.18     -160.93    194.45 o 
  -8  10   7       91.33      -79.06    197.93 o 
  -7  10   7        7.87      102.53    174.98 o 
  -6  10   7      137.39      224.42    153.13 o 
  -5  10   7      795.43      646.65    160.33 o 
  -4  10   7      767.54      828.24    146.14 o 
  -3  10   7     1280.19     1190.92    151.40 o 
  -2  10   7       90.15      230.85    117.20 o 
  -1  10   7      185.56      231.45    179.84 o 
   0  10   7      976.83     1075.21    229.10 o 
   1  10   7      181.74      245.08    171.24 o 
   2  10   7      474.84      293.91    182.97 o 
   3  10   7        2.71       16.67    141.01 o 
   4  10   7      106.23       52.15    302.60 o 
   5  10   7      516.94      454.85    165.12 o 
   6  10   7        8.54       32.57    219.72 o 
  -9  11   7       11.21     -324.57    216.38 o 
  -8  11   7        0.09      152.55    338.57 o 
  -7  11   7       21.29       11.54    176.35 o 
  -6  11   7      214.68      260.70    159.22 o 
  -5  11   7      214.85      303.77    244.74 o 
  -4  11   7        6.06      107.37    145.03 o 
  -3  11   7      792.62      779.54    153.69 o 
  -2  11   7     1370.83     1606.32    165.87 o 
  -1  11   7       32.97     -126.67    157.95 o 
   0  11   7      511.96      586.09    153.08 o 
   1  11   7     2554.82     2704.76    199.39 o 
   2  11   7      288.48      325.58    156.72 o 
   3  11   7      215.74      299.76    157.69 o 
   4  11   7      379.36      388.37    167.58 o 
   5  11   7       77.64      164.49    163.16 o 
   6  11   7        1.65      123.54    344.04 o 
  -9  12   7       54.23     -344.68    229.79 o 
  -8  12   7        0.99      -34.94    214.71 o 
  -7  12   7        0.88      -36.12    184.09 o 
  -6  12   7        4.54      122.74    167.52 o 
  -5  12   7       33.35      216.15    156.92 o 
  -4  12   7      566.36      615.32    164.58 o 
  -3  12   7      418.43      404.87    150.79 o 
  -2  12   7      226.81      244.55    141.55 o 
  -1  12   7        9.41     -267.41    187.66 o 
   0  12   7      571.07      825.92    193.91 o 
   1  12   7      620.88      718.13    160.87 o 
   2  12   7        0.76      -72.26    269.76 o 
   3  12   7      347.19      361.80    160.54 o 
   4  12   7      450.59      467.87    170.57 o 
   5  12   7       67.31        5.98    170.88 o 
  -8  13   7       21.94     -180.82    207.41 o 
  -7  13   7        4.92      -16.78    184.36 o 
  -6  13   7      187.25       27.85    175.27 o 
  -5  13   7      413.43      217.19    163.10 o 
  -4  13   7        2.95     -125.92    156.60 o 
  -3  13   7       35.27      106.94    149.79 o 
  -2  13   7     1386.58     1341.61    174.16 o 
  -1  13   7        1.40     -107.90    207.99 o 
   0  13   7      436.64      617.12    159.09 o 
   1  13   7      722.73      790.15    174.43 o 
   2  13   7       17.12      124.04    179.84 o 
   3  13   7     1108.24     1361.06    197.54 o 
   4  13   7      425.37      514.02    181.05 o 
   5  13   7        7.60       -7.82    389.39 o 
  -7  14   7        4.52     -107.09    209.26 o 
  -6  14   7      267.07       11.40    180.67 o 
  -5  14   7       16.27      271.93    175.73 o 
  -4  14   7        0.52       50.22    174.20 o 
  -3  14   7       50.00      106.62    159.87 o 
  -2  14   7       69.08        1.65    145.99 o 
  -1  14   7        0.09     -319.02    212.68 o 
   0  14   7       22.85     -107.15    174.71 o 
   1  14   7      383.50      419.19    213.46 o 
   2  14   7       51.72      156.38    192.35 o 
   3  14   7      165.62      138.66    172.72 o 
   4  14   7      553.19      686.52    400.34 o 
  -7  15   7      141.34      -39.30    210.36 o 
  -6  15   7        8.78      -71.74    203.40 o 
  -5  15   7      116.45       11.41    186.92 o 
  -4  15   7      268.60      290.52    185.90 o 
  -3  15   7        3.26       16.00    162.88 o 
  -2  15   7      406.03      762.18    199.39 o 
  -1  15   7        9.21        9.38    229.88 o 
   0  15   7       24.29     -150.00    183.41 o 
   1  15   7      394.90      366.64    183.97 o 
   2  15   7       15.32     -137.62    190.79 o 
   3  15   7       87.10      311.20    207.99 o 
  -6  16   7        2.78     -152.76    209.64 o 
  -5  16   7       64.66       42.60    203.82 o 
  -4  16   7      226.85       52.85    192.15 o 
  -3  16   7      689.35      676.17    197.85 o 
  -2  16   7       66.90      233.01    231.45 o 
  -1  16   7       44.44      -40.45    359.68 o 
   0  16   7      660.35      882.89    320.58 o 
   1  16   7        0.34      -56.99    369.84 o 
   2  16   7      125.47      442.56    220.50 o 
  -4  17   7       79.40       27.06    193.43 o 
  -3  17   7       23.80      -64.61    197.19 o 
  -2  17   7      245.58      362.81    278.36 o 
  -1  17   7        8.35     -212.76    237.70 o 
   0  17   7      465.57      330.45    220.12 o 
   1  17   7      123.45      127.29    216.68 o 
 -11   0   8       17.83     -882.00    588.00 o 
 -10   0   8      570.59     -117.29    541.08 o 
  -9   0   8      279.39     -309.64    447.25 o 
  -8   0   8      150.08       62.55    397.21 o 
  -7   0   8       19.38       82.88    178.28 o 
  -6   0   8     1557.96     2062.68    228.32 o 
  -5   0   8      354.57      516.06    173.58 o 
  -4   0   8      855.37      878.87    179.84 o 
  -3   0   8      164.58      433.18    164.20 o 
  -2   0   8      172.21      228.32    136.05 o 
  -1   0   8       12.87      -23.46    147.00 o 
   0   0   8     1320.77     1432.46    190.79 o 
   1   0   8      329.21      320.58    143.87 o 
   2   0   8        0.66     -182.97    132.93 o 
   3   0   8      719.38      547.34    182.97 o 
   4   0   8      417.84      401.90    195.48 o 
   5   0   8      984.89      689.65    220.50 o 
   6   0   8      567.28      605.20    214.24 o 
   7   0   8      863.93      484.79    229.88 o 
 -11   1   8       32.82     -451.61    408.93 o 
 -10   1   8       97.70     -545.12    370.64 o 
  -9   1   8      137.83     -209.53    318.11 o 
  -8   1   8       37.56      -57.28    199.39 o 
  -7   1   8      201.76      253.34    195.48 o 
  -6   1   8       32.00      -11.00    119.79 o 
  -5   1   8       16.43       61.55    114.60 o 
  -4   1   8       35.58       78.22    109.46 o 
  -3   1   8     1216.69     1393.93    135.43 o 
  -2   1   8      133.91      173.24    106.14 o 
  -1   1   8       40.98      108.69    106.16 o 
   0   1   8     2466.76     2319.49    141.55 o 
   1   1   8      320.32      370.17    114.41 o 
   2   1   8      193.45      189.54    113.88 o 
   3   1   8     1111.79      844.80    127.57 o 
   4   1   8        4.23      -98.17    118.22 o 
   5   1   8        2.49      -58.69    133.59 o 
   6   1   8       12.74      -97.65    148.50 o 
   7   1   8        3.40      -46.05    163.87 o 
 -11   2   8        5.46     -580.23    393.60 o 
 -10   2   8      272.74     -298.67    377.60 o 
  -9   2   8        5.51     -409.35    305.09 o 
  -8   2   8       14.55       80.47    187.10 o 
  -7   2   8      127.56       49.66    161.69 o 
  -6   2   8      188.71      281.30    129.02 o 
  -5   2   8        0.54       53.95    108.37 o 
  -4   2   8       55.14       42.21    118.85 o 
  -3   2   8      462.35      375.32    113.90 o 
  -2   2   8       13.82        9.59     97.31 o 
  -1   2   8      490.13      467.73    108.87 o 
   0   2   8      109.85      351.50    112.20 o 
   1   2   8      356.97      293.14    108.41 o 
   2   2   8       15.92     -107.99    102.20 o 
   3   2   8      441.20      300.63    127.54 o 
   4   2   8       73.54      204.08    126.06 o 
   5   2   8        3.05      -86.48    125.83 o 
   6   2   8       25.12       52.30    150.65 o 
   7   2   8      166.35      271.44    171.93 o 
 -10   3   8      145.66     -289.09    356.62 o 
  -9   3   8       12.07       90.16    215.51 o 
  -8   3   8       10.30     -122.23    185.87 o 
  -7   3   8       62.48      274.26    162.59 o 
  -6   3   8       36.24      156.38    168.89 o 
  -5   3   8      231.35      449.85    132.64 o 
  -4   3   8      342.54      365.37    124.40 o 
  -3   3   8     2163.97     2064.27    138.21 o 
  -2   3   8     1359.82     1697.72    136.90 o 
  -1   3   8      201.84      166.87    111.62 o 
   0   3   8     4150.61     3847.22    177.04 o 
   1   3   8      737.01      704.79    126.81 o 
   2   3   8        1.82      -60.35    105.95 o 
   3   3   8     1133.82      990.65    164.20 o 
   4   3   8     1178.52     1100.67    156.28 o 
   5   3   8      110.37      -55.26    142.94 o 
   6   3   8      187.81      355.67    164.22 o 
 -10   4   8      272.97     -303.46    230.08 o 
  -9   4   8       17.85      -81.77    225.78 o 
  -8   4   8       69.03      113.05    193.85 o 
  -7   4   8      470.75      594.72    178.77 o 
  -6   4   8      412.82      575.82    205.64 o 
  -5   4   8       18.71        1.56    187.66 o 
  -4   4   8      123.61      213.50    120.63 o 
  -3   4   8      213.58      197.55    115.86 o 
  -2   4   8       34.90      -33.38    111.03 o 
  -1   4   8      144.49      179.52    107.71 o 
   0   4   8      261.79      257.22    117.45 o 
   1   4   8      445.23      220.98    166.55 o 
   2   4   8        4.99      -27.45    143.87 o 
   3   4   8      860.46      605.50    130.01 o 
   4   4   8      745.01      643.04    172.02 o 
   5   4   8       34.87       96.95    151.18 o 
   6   4   8      129.83      185.07    146.10 o 
 -10   5   8       22.59     -390.37    260.24 o 
  -9   5   8        1.97     -318.26    212.17 o 
  -8   5   8       31.40     -227.55    189.25 o 
  -7   5   8       21.27       44.49    167.91 o 
  -6   5   8       10.95       55.45    134.42 o 
  -5   5   8      142.13      297.13    200.17 o 
  -4   5   8       39.42       62.55    179.84 o 
  -3   5   8       11.18      -58.67    164.20 o 
  -2   5   8      652.49      562.86    142.31 o 
  -1   5   8      168.20       72.81    107.00 o 
   0   5   8     1249.53     1440.43    355.77 o 
   1   5   8        4.03       43.02    112.93 o 
   2   5   8      518.45      641.21    132.47 o 
   3   5   8       98.52      242.64    127.86 o 
   4   5   8      444.71      381.68    157.95 o 
   5   5   8        6.08       92.30    153.22 o 
   6   5   8      204.78      -71.55    154.38 o 
 -10   6   8        3.22     -377.81    251.87 o 
  -9   6   8      255.82      179.89    224.27 o 
  -8   6   8      199.48      346.95    200.81 o 
  -7   6   8      497.61      463.99    168.31 o 
  -6   6   8      757.19     1050.25    161.83 o 
  -5   6   8      145.62       18.77    201.73 o 
  -4   6   8      892.85      957.06    214.24 o 
  -3   6   8      817.50      801.15    195.48 o 
  -2   6   8       32.39     -172.02    120.90 o 
  -1   6   8      167.71      184.99    114.59 o 
   0   6   8        0.93      -77.55    120.84 o 
   1   6   8      314.90      253.32    194.70 o 
   2   6   8       44.56      -60.45    125.02 o 
   3   6   8      408.48      389.16    135.97 o 
   4   6   8     1015.48     1009.05    166.08 o 
   5   6   8       28.46      -90.10    149.79 o 
   6   6   8      588.19      496.09    170.52 o 
 -10   7   8       14.02     -374.13    249.42 o 
  -9   7   8       11.89     -327.80    218.54 o 
  -8   7   8       98.41       -6.01    212.68 o 
  -7   7   8       69.28       60.84    176.67 o 
  -6   7   8      233.33      249.95    215.03 o 
  -5   7   8       18.48      -48.59    127.72 o 
  -4   7   8      947.68     1110.31    223.63 o 
  -3   7   8      349.50      636.48    201.73 o 
  -2   7   8      331.85      332.17    137.33 o 
  -1   7   8      174.24        3.84    117.34 o 
   0   7   8      862.64     1154.21    207.21 o 
   1   7   8      298.25      370.07    164.20 o 
   2   7   8        0.61       60.70    132.23 o 
   3   7   8      354.05      279.15    132.35 o 
   4   7   8       55.78      118.25    150.79 o 
   5   7   8        0.86       23.73    147.03 o 
   6   7   8      155.87      334.27    181.29 o 
  -9   8   8        8.45     -225.49    258.03 o 
  -8   8   8        1.73     -103.04    203.43 o 
  -7   8   8      101.41       97.23    168.31 o 
  -6   8   8        0.38      101.99    157.95 o 
  -5   8   8      184.55       95.50    145.03 o 
  -4   8   8       54.85       25.02    178.28 o 
  -3   8   8      510.51      218.94    197.04 o 
  -2   8   8      853.66     1083.73    207.99 o 
  -1   8   8      103.59      157.01    129.47 o 
   0   8   8      372.24      327.79    265.07 o 
   1   8   8        4.45       51.98    130.58 o 
   2   8   8     1157.34     1156.53    310.42 o 
   3   8   8       15.87       18.77    196.26 o 
   4   8   8        2.92      -53.22    179.84 o 
   5   8   8       44.60      221.82    161.88 o 
  -9   9   8       28.01     -355.65    237.10 o 
  -8   9   8        1.20     -127.34    199.23 o 
  -7   9   8        0.10      114.12    185.69 o 
  -6   9   8       23.08       37.80    164.32 o 
  -5   9   8      695.86      693.64    171.95 o 
  -4   9   8      997.82      935.06    165.87 o 
  -3   9   8      871.08      880.43    203.30 o 
  -2   9   8       16.41      167.33    172.02 o 
  -1   9   8       15.51       46.91    182.97 o 
   0   9   8     2598.30     2390.84    183.76 o 
   1   9   8      368.26      302.10    150.67 o 
   2   9   8       39.05       92.93    146.26 o 
   3   9   8     1294.14     1197.73    304.95 o 
   4   9   8      601.69      543.98    157.66 o 
   5   9   8       93.44      118.37    173.11 o 
  -9  10   8       35.54     -253.39    236.90 o 
  -8  10   8       87.73      -82.93    209.05 o 
  -7  10   8       52.55       42.30    186.08 o 
  -6  10   8      284.03      509.00    171.13 o 
  -5  10   8       31.23      158.41    160.55 o 
  -4  10   8       54.06       92.60    138.21 o 
  -3  10   8      866.94      806.93    229.88 o 
  -2  10   8      117.34      217.37    204.86 o 
  -1  10   8       12.16       59.43    189.22 o 
   0  10   8      354.49       79.51    188.44 o 
   1  10   8        2.22      -51.69    149.06 o 
   2  10   8      178.52      138.84    144.58 o 
   3  10   8      586.32      706.79    170.05 o 
   4  10   8      247.07      273.60    172.77 o 
   5  10   8       69.44      -50.88    166.90 o 
  -8  11   8       78.63     -150.49    225.40 o 
  -7  11   8       31.94      -62.09    185.73 o 
  -6  11   8        2.95     -203.58    164.75 o 
  -5  11   8      292.12      370.73    161.34 o 
  -4  11   8       12.57        7.13    154.87 o 
  -3  11   8       64.49       32.85    139.88 o 
  -2  11   8      106.46      -57.86    182.97 o 
  -1  11   8      165.04       84.45    201.73 o 
   0  11   8        7.14      129.80    201.73 o 
   1  11   8      157.97      177.36    145.29 o 
   2  11   8      151.07       44.95    233.79 o 
   3  11   8      770.81      594.92    170.95 o 
   4  11   8       12.15      269.16    334.66 o 
  -8  12   8        0.27     -217.92    221.28 o 
  -7  12   8      385.77      444.87    202.91 o 
  -6  12   8       40.54      -17.64    186.36 o 
  -5  12   8       28.01      -11.73    163.66 o 
  -4  12   8       76.02       -1.80    168.61 o 
  -3  12   8      246.37      322.23    151.48 o 
  -2  12   8      124.85      132.93    220.50 o 
  -1  12   8       18.19      229.88    214.24 o 
   0  12   8        1.92      -31.28    181.40 o 
   1  12   8        1.60      -42.22    192.35 o 
   2  12   8       18.06       62.81    152.88 o 
   3  12   8       40.08        1.09    168.53 o 
   4  12   8      337.56      473.77    263.50 o 
  -7  13   8       29.05     -204.94    196.75 o 
  -6  13   8        3.46     -105.61    192.82 o 
  -5  13   8       16.69       57.11    187.99 o 
  -4  13   8      425.22      303.41    167.50 o 
  -3  13   8       38.11       66.45    165.80 o 
  -2  13   8      239.10      364.37    245.52 o 
  -1  13   8      314.30      501.99    237.70 o 
   0  13   8      327.69      406.59    226.75 o 
   1  13   8       38.49      111.03    197.04 o 
   2  13   8       11.99      151.69    203.30 o 
   3  13   8       97.86       59.77    176.61 o 
  -6  14   8        0.80     -160.58    203.06 o 
  -5  14   8       90.56       86.30    193.03 o 
  -4  14   8       93.16      279.00    179.05 o 
  -3  14   8       36.40        0.88    174.04 o 
  -2  14   8      172.68      190.79    251.78 o 
  -1  14   8      652.18      522.32    248.65 o 
   0  14   8      366.81      749.07    253.34 o 
   1  14   8       73.05       82.88    207.99 o 
   2  14   8      844.68      669.32    225.19 o 
  -5  15   8       61.47       23.35    203.28 o 
  -4  15   8        4.33      -62.88    182.45 o 
  -3  15   8      194.59      254.20    323.71 o 
  -2  15   8       16.74       37.53    262.72 o 
  -1  15   8       81.92      -70.37    248.65 o 
   0  15   8      496.65      412.85    256.47 o 
   1  15   8      302.54      270.54    225.19 o 
  -2  16   8       35.79      182.97    278.36 o 
  -7   1   9        5.61       37.53    214.24 o 
  -6   1   9        2.08     -155.04    138.77 o 
  -5   1   9       17.78       -6.72    129.36 o 
  -4   1   9      241.07      177.69    129.90 o 
  -3   1   9     1477.77     1477.41    155.29 o 
  -2   1   9      615.80      470.07    150.13 o 
  -1   1   9     1163.28     1324.15    231.45 o 
   0   1   9     1517.85     1463.16    145.76 o 
   1   1   9        3.38       29.71    123.11 o 
   2   1   9     1163.72      847.16    146.44 o 
   3   1   9      962.80      763.84    152.49 o 
   4   1   9       13.25      -60.36    140.05 o 
   5   1   9       41.91       75.06    162.55 o 
  -8   2   9      199.33       46.91    261.16 o 
  -7   2   9      383.00      561.41    247.08 o 
  -6   2   9       72.85       59.43    207.99 o 
  -5   2   9      103.61       79.05    136.90 o 
  -4   2   9      759.96      795.74    146.96 o 
  -3   2   9      257.76      330.69    132.57 o 
  -2   2   9       71.38      202.84    126.05 o 
  -1   2   9       53.06       13.37    123.11 o 
   0   2   9      255.38      362.09    132.64 o 
   1   2   9       65.22       61.24    128.39 o 
   2   2   9       67.11      101.38    127.15 o 
   3   2   9       51.31      138.44    138.17 o 
   4   2   9      316.32      180.24    154.02 o 
   5   2   9       95.80       53.54    156.47 o 
  -8   3   9        9.38     -193.91    247.08 o 
  -7   3   9        0.83       43.79    226.75 o 
  -6   3   9       23.54     -211.12    181.40 o 
  -5   3   9       35.27      250.21    211.12 o 
  -4   3   9        2.08      -23.80    123.12 o 
  -3   3   9       30.84       -3.91    119.12 o 
  -2   3   9      230.66      259.79    132.14 o 
  -1   3   9       27.75      -48.37    114.60 o 
   0   3   9      141.86      105.13    122.07 o 
   1   3   9      339.64      187.13    129.02 o 
   2   3   9        0.88      -66.61    129.08 o 
   3   3   9        0.56      -68.68    139.33 o 
   4   3   9       10.17      -52.31    147.87 o 
   5   3   9       34.29       -5.66    164.97 o 
  -9   4   9       74.65     -129.80    295.56 o 
  -8   4   9       30.01     -175.15    256.47 o 
  -7   4   9       87.91     -107.90    236.14 o 
  -6   4   9      130.04      -26.59    217.37 o 
  -5   4   9      132.55     -159.51    204.86 o 
  -4   4   9      399.23      678.70    192.35 o 
  -3   4   9      244.28      519.88    141.53 o 
  -2   4   9      347.35      382.35    136.01 o 
  -1   4   9      273.90      320.31    133.94 o 
   0   4   9       29.82      139.63    131.14 o 
   1   4   9       10.51        3.53    119.48 o 
   2   4   9      266.74      294.36    133.29 o 
   3   4   9      337.15      271.10    145.99 o 
   4   4   9       77.75       85.97    157.05 o 
   5   4   9        3.22       66.13    168.99 o 
  -9   5   9       13.61     -131.36    311.20 o 
  -8   5   9        1.38     -186.10    236.14 o 
  -7   5   9      113.20      120.41    247.08 o 
  -6   5   9       17.13     -220.50    193.91 o 
  -5   5   9       23.98      278.36    223.63 o 
  -4   5   9      618.74      451.95    209.55 o 
  -3   5   9      295.74      370.94    144.85 o 
  -2   5   9      115.73      120.50    137.11 o 
  -1   5   9      804.52      872.65    299.47 o 
   0   5   9     2121.08     2428.36    347.17 o 
   1   5   9       45.48       11.77    123.70 o 
   2   5   9     1078.06      745.55    144.55 o 
   3   5   9     1052.27      774.91    164.18 o 
   4   5   9       80.33      141.66    157.84 o 
   5   5   9      282.16      246.58    167.81 o 
  -9   6   9        4.45     -342.48    311.20 o 
  -8   6   9        6.73      -12.51    292.44 o 
  -7   6   9       73.58      226.75    234.57 o 
  -6   6   9        6.40       79.76    212.68 o 
  -5   6   9       20.91      131.36    226.75 o 
  -4   6   9      245.66       10.95    186.10 o 
  -3   6   9      186.13      365.93    204.86 o 
  -2   6   9      391.75      307.34    143.55 o 
  -1   6   9        1.83       10.74    136.71 o 
   0   6   9       29.06      158.43    142.00 o 
   1   6   9      172.57       70.50    133.62 o 
   2   6   9       23.22       47.44    134.50 o 
   3   6   9       52.99      -35.78    149.10 o 
   4   6   9       10.18      -99.90    183.75 o 
  -9   7   9        5.64     -354.39    236.26 o 
  -8   7   9       50.23      209.55    306.51 o 
  -7   7   9       56.62      229.88    275.23 o 
  -6   7   9        0.80      167.33    253.34 o 
  -5   7   9        4.37       12.51    234.57 o 
  -4   7   9      268.51      494.17    204.86 o 
  -3   7   9       21.45      197.04    203.30 o 
  -2   7   9       66.60      156.38    192.35 o 
  -1   7   9       10.00        4.77    153.25 o 
   0   7   9     1328.79     1450.01    361.24 o 
   1   7   9        0.13       93.82    138.71 o 
   2   7   9      965.13      802.13    204.08 o 
   3   7   9      318.10      469.69    162.68 o 
   4   7   9       34.82       38.41    162.32 o 
  -8   8   9      150.39     -229.88    311.20 o 
  -7   8   9      133.04      -75.06    279.92 o 
  -6   8   9      258.65      395.65    267.41 o 
  -5   8   9      271.13      201.73    217.37 o 
  -4   8   9      323.05      367.50    236.14 o 
  -3   8   9        4.05       53.17    186.10 o 
  -2   8   9       32.04      -31.28    170.46 o 
  -1   8   9      181.61      245.57    142.04 o 
   0   8   9       12.60       88.90    139.15 o 
   1   8   9      286.12       18.26    140.19 o 
   2   8   9      312.24      320.20    162.51 o 
   3   8   9      396.62      400.99    171.79 o 
   4   8   9       55.15      195.77    173.19 o 
  -8   9   9       65.53      -34.21    223.92 o 
  -7   9   9       57.96       50.04    292.44 o 
  -6   9   9      157.05       32.84    272.11 o 
  -5   9   9      253.03      239.27    258.03 o 
  -4   9   9       34.14      128.23    206.42 o 
  -3   9   9        9.75      129.80    220.50 o 
  -2   9   9      477.79      648.99    217.37 o 
  -1   9   9       24.78      -17.20    175.15 o 
   0   9   9      220.25      288.11    175.15 o 
   1   9   9       30.85     -153.32    151.45 o 
   2   9   9        0.22      200.21    201.73 o 
   3   9   9        4.86       -4.12    156.10 o 
  -7  10   9      158.00       67.24    278.36 o 
  -6  10   9        5.35     -207.99    242.39 o 
  -5  10   9      154.49      -40.66    229.88 o 
  -4  10   9       48.58       37.53    243.96 o 
  -3  10   9      114.21      217.37    209.55 o 
  -2  10   9      278.23      308.07    223.63 o 
  -1  10   9      484.02      689.65    228.32 o 
   0  10   9        3.29     -190.79    193.91 o 
   1  10   9      104.20      322.24    167.19 o 
   2  10   9      503.05      519.38    166.38 o 
   3  10   9       29.51      183.44    177.59 o 
  -7  11   9        5.39     -295.56    306.51 o 
  -6  11   9        3.16     -187.66    287.74 o 
  -5  11   9       73.77       31.28    272.11 o 
  -4  11   9       54.09      106.34    229.88 o 
  -3  11   9      142.59      297.13    247.08 o 
  -2  11   9       26.27     -193.91    217.37 o 
  -1  11   9     1699.04     1452.79    236.14 o 
   0  11   9      424.26      686.52    200.17 o 
   1  11   9       39.87      132.93    201.73 o 
   2  11   9      439.13      333.04    440.22 o 
  -6  12   9       80.71      162.64    308.07 o 
  -5  12   9       14.58      150.13    287.74 o 
  -4  12   9        8.37     -112.60    264.29 o 
  -3  12   9        1.74      -62.55    220.50 o 
  -2  12   9      251.66      236.14    240.83 o 
  -1  12   9       43.51      -20.33    228.32 o 
   0  12   9        0.27       25.02    209.55 o 
   1  12   9       76.87      287.74    212.68 o 
  -5  13   9       94.86      234.57    298.69 o 
  -4  13   9        5.24      -31.28    284.62 o 
  -3  13   9       52.28       92.27    239.27 o 
  -2  13   9       81.67       73.50    256.47 o 
  -1  13   9      210.54      289.31    251.78 o 
   0  13   9       59.89      131.36    218.94 o 
  -6   0  10       22.28     -193.91    211.12 o 
  -5   0  10      392.18      506.68    240.83 o 
  -4   0  10      306.19      372.19    225.19 o 
  -3   0  10      115.17      294.00    204.86 o 
  -2   0  10      917.96      728.74    226.75 o 
  -1   0  10      548.01      475.40    211.12 o 
   0   0  10      117.02       64.12    193.91 o 
   1   0  10      279.76      262.72    212.68 o 
   2   0  10       63.24      134.49    214.24 o 
   3   0  10      220.02      111.03    200.17 o 
  -6   1  10       78.16      121.98    228.32 o 
  -5   1  10      258.44      164.67    155.81 o 
  -4   1  10        8.03     -211.44    140.96 o 
  -3   1  10       76.63       64.81    150.38 o 
  -2   1  10       29.37      107.55    134.70 o 
  -1   1  10       27.71      162.32    145.41 o 
   0   1  10      389.23      318.80    165.77 o 
   1   1  10      158.89      141.96    139.28 o 
   2   1  10       55.46       23.00    141.37 o 
   3   1  10      313.56      151.58    175.93 o 
  -7   2  10      100.47     -136.05    240.83 o 
  -6   2  10        0.78     -234.57    220.50 o 
  -5   2  10      348.88      143.87    215.81 o 
  -4   2  10       62.77      -98.63    148.29 o 
  -3   2  10      186.43      160.34    155.60 o 
  -2   2  10        4.37       22.29    142.53 o 
  -1   2  10      100.81      -13.39    144.23 o 
   0   2  10       25.34       90.16    136.53 o 
   1   2  10       55.24     -189.08    134.67 o 
   2   2  10        0.59      -99.71    139.32 o 
   3   2  10        7.03       10.43    159.93 o 
  -8   3  10       53.66     -156.38    272.11 o 
  -7   3  10       13.52     -206.42    254.90 o 
  -6   3  10        3.54     -218.94    236.14 o 
  -5   3  10       27.58      111.03    223.63 o 
  -4   3  10      111.94      -15.82    147.47 o 
  -3   3  10      185.10      178.05    177.49 o 
  -2   3  10      647.23      566.52    158.12 o 
  -1   3  10      736.32      741.28    155.34 o 
   0   3  10       50.20       68.32    138.25 o 
   1   3  10      332.17      146.08    142.01 o 
   2   3  10     1085.32      785.75    168.31 o 
   3   3  10      116.98      370.18    208.77 o 
  -8   4  10      155.12     -175.15    284.62 o 
  -7   4  10        0.81     -176.71    268.98 o 
  -6   4  10        3.43        7.82    256.47 o 
  -5   4  10       77.34      212.68    237.70 o 
  -4   4  10      162.59      114.16    195.48 o 
  -3   4  10       43.96      -97.70    152.04 o 
  -2   4  10       62.89      -36.32    147.87 o 
  -1   4  10      326.13      350.71    140.44 o 
   0   4  10        9.41       11.92    138.61 o 
   1   4  10       11.70      -89.05    148.01 o 
   2   4  10       11.70      -83.38    146.87 o 
   3   4  10       36.37       13.28    161.87 o 
  -8   5  10       27.95     -231.45    295.56 o 
  -7   5  10       37.98     -142.31    278.36 o 
  -6   5  10        5.67     -150.13    258.03 o 
  -5   5  10       48.85      198.61    243.96 o 
  -4   5  10       11.22      -95.39    193.91 o 
  -3   5  10       76.97      -43.79    209.55 o 
  -2   5  10        3.25       67.11    158.73 o 
  -1   5  10      341.83      221.26    141.79 o 
   0   5  10       68.30      153.01    261.94 o 
   1   5  10       45.33      -46.07    154.05 o 
   2   5  10      138.33      156.14    162.27 o 
   3   5  10      229.62      184.78    168.10 o 
  -7   6  10      209.00       73.50    286.18 o 
  -6   6  10      187.77      175.15    270.54 o 
  -5   6  10      176.73      469.15    258.03 o 
  -4   6  10      594.01      584.87    245.52 o 
  -3   6  10      100.38      -21.89    214.24 o 
  -2   6  10      500.75      458.20    223.63 o 
  -1   6  10       14.20       72.53    235.36 o 
   0   6  10        0.43      -71.27    138.87 o 
   1   6  10      109.96      129.64    157.78 o 
   2   6  10        4.03        2.48    162.70 o 
  -7   7  10       32.89      -67.24    258.03 o 
  -6   7  10        1.06       -1.56    245.52 o 
  -5   7  10       12.09       37.53    228.32 o 
  -4   7  10      123.88      -82.88    239.27 o 
  -3   7  10       32.04      272.11    206.42 o 
  -2   7  10      123.51      192.35    222.06 o 
  -1   7  10      223.12      240.21    158.70 o 
   0   7  10       86.91      211.61    150.58 o 
   1   7  10      145.03       61.44    148.99 o 
   2   7  10      388.56      325.44    158.45 o 
  -6   8  10        4.05     -237.70    283.05 o 
  -5   8  10      277.24      717.80    286.18 o 
  -4   8  10      213.42      254.90    253.34 o 
  -3   8  10       38.90     -206.42    193.91 o 
  -2   8  10       76.67      265.85    223.63 o 
  -1   8  10      193.01      168.89    214.24 o 
   0   8  10      222.83      285.97    167.58 o 
   1   8  10      103.09      242.88    169.35 o 
  -6   9  10        9.81     -114.16    289.31 o 
  -5   9  10        1.08      -59.43    240.83 o 
  -4   9  10        4.49      380.01    236.14 o 
  -3   9  10      157.86      225.19    245.52 o 
  -2   9  10      283.79      339.35    211.12 o 
  -1   9  10       98.51       -3.13    209.55 o 
   0   9  10      140.39     -212.68    206.42 o 
   1   9  10      214.42      341.93    178.83 o 
  -5  10  10      266.69      228.32    290.87 o 
  -4  10  10      164.21      375.32    275.23 o 
  -3  10  10       18.32     -123.54    218.94 o 
  -2  10  10        2.26       89.14    234.57 o 
  -1  10  10        1.93     -218.94    207.99 o 
   0  10  10       87.13      107.90    197.04 o 
  -6   1  11       57.12       50.04    273.67 o 
  -5   1  11      192.89      204.14    184.05 o 
  -4   1  11       51.70       33.62    173.61 o 
  -3   1  11       45.40      -69.83    159.13 o 
  -2   1  11      119.25      240.07    168.63 o 
  -1   1  11      170.66      194.90    167.46 o 
   0   1  11       67.84       23.62    218.94 o 
  -6   2  11       55.07       57.86    256.47 o 
  -5   2  11      282.36      345.61    265.85 o 
  -4   2  11        0.76      -97.94    308.86 o 
  -3   2  11      151.00      131.00    344.04 o 
  -2   2  11      192.04      314.17    159.64 o 
  -1   2  11      104.33      111.35    159.44 o 
   0   2  11        2.88     -122.67    154.93 o 
  -6   3  11        3.26       26.59    258.03 o 
  -5   3  11       16.13      112.60    225.19 o 
  -4   3  11       10.13     -148.56    240.83 o 
  -3   3  11       43.96       17.48    169.71 o 
  -2   3  11      187.44      347.85    172.84 o 
  -1   3  11       91.51       39.41    166.44 o 
   0   3  11        3.22      140.28    155.86 o 
  -5   4  11       63.86       -3.13    248.65 o 
  -4   4  11       54.97      -28.15    225.19 o 
  -3   4  11      167.00     -129.80    242.39 o 
  -2   4  11      153.35      218.17    168.57 o 
  -1   4  11       45.32      -21.59    166.58 o 
   0   4  11      167.53     -110.77    156.02 o 
  -5   5  11       13.99      -84.45    231.45 o 
  -4   5  11       12.26     -181.40    225.19 o 
  -3   5  11        6.27      126.67    250.21 o 
  -2   5  11      166.34      127.81    165.86 o 
  -1   5  11        6.93       30.10    164.48 o 
  -4   6  11       29.45       64.12    254.90 o 
  -3   6  11        4.87     -245.52    243.96 o 
  -2   6  11       62.91      -98.52    206.42 o 
                                                 
